# Supplementary material for: Beyond the “Dominant” and “Recessive” Patterns of Inheritance
Source: Int J Mol Sci. 2024 Dec 13;25(24):13377. doi: 10.3390/ijms252413377 (PMC11676908; doi:10.3390/ijms252413377)
Supplement: Supplementary file 1 [file ijms-25-13377-s001.zip]

Archive with 1 entries (1 files):
- ijms-3358392-supplementary.xlsx
