# Supplementary material for: Beyond the “Dominant” and “Recessive” Patterns of Inheritance
Source: Int J Mol Sci. 2024 Dec 13;25(24):13377. doi: 10.3390/ijms252413377 (PMC11676908; doi:10.3390/ijms252413377)
Supplement: Supplementary file 1 [file ijms-25-13377-s001.zip › ijms-3358392-supplementary.xlsx]

## Sheet: CGI+ AD-AR autosomes phenotypes
Cytogenetic location	Gene/Locus MIM number	Gene	Phenotype MIM number	Inheritance		The data used in the presented results of Table 1.
1p36.33	103320	AGRN	615120	AR
1p36.33	615291	B3GALT6	609465	AR
1p36.33	615291	B3GALT6	615349	AR
1p36.33	615291	B3GALT6	271640	AR
1p36.33	601365	DVL1	616331	AD
1p36.33	611901	VWA1	619216	AR
1p36.33	612316	ATAD3A	617183	AD, AR
1p36.33	612316	ATAD3A	618810	AR
1p36.33	616101	TMEM240	607454	AD
1p36.33	139380	GNB1	616973	AD
1p36.33	137163	GABRD	613060	AD
1p36.33	137163	GABRD	613060	AD
1p36.33	137163	GABRD	613060	AD
1p36.33-p36.32	164780	SKI	182212	AD
1p36.32	602859	PEX10	614870	AR
1p36.32	602859	PEX10	614871	AR
1p36.32	606162	PANK4	619593	AD
1p36.32	605557	PRDM16	615373	AD
1p36.32	605557	PRDM16	615373	AD
1p36.32	616690	CEP104	619988	AR
1p36.32	616690	CEP104	616781	AR
1p36.31	607215	NPHP4	606966	AR
1p36.31	607215	NPHP4	606996	AR
1p36.31	610771	CHD5	619873	AD
1p36.31	606351	ESPN	618632	AR
1p36.31	606351	ESPN	609006	AR
1p36.31	606351	ESPN	609006	AR
1p36.31-p36.23	611501	CAMTA1	614756	AD
1p36.23	603427	PER3	616882	AD
1p36.23	602250	TNFRSF9	620282	AR
1p36.23	602533	PARK7	606324	AR
1p36.23	605226	RERE	616975	AD
1p36.22	138090	H6PD	604931	AR
1p36.22	602839	PIK3CD	615513	AD
1p36.22	602839	PIK3CD	619281	AR
1p36.22	608700	NMNAT1	608553	AR
1p36.22	608700	NMNAT1	619260	AR
1p36.22	605995	KIF1B	256700	AD
1p36.22	605995	KIF1B	118210	AD
1p36.22	605078	TARDBP	612069	AD
1p36.22	605078	TARDBP	612069	AD
1p36.22	601231	MTOR	616638	AD
1p36.22	611632	UBIAD1	121800	AD
1p36.22	604094	MAD2L2	617243	AR
1p36.22	607093	MTHFR	601634	AR
1p36.22	607093	MTHFR	181500	AD
1p36.22	607093	MTHFR	188050	AD
1p36.22	607093	MTHFR	236250	AR
1p36.22	602726	CLCN6	619173	AD
1p36.22	153454	PLOD1	225400	AR
1p36.22	608507	MFN2	609260	AD
1p36.22	608507	MFN2	617087	AR
1p36.22	608507	MFN2	601152	AD
1p36.22	608507	MFN2	151800	AR
1p36.22-p36.21	608877	VPS13D	607317	AR
1p36.21-p36.13	613484	SPEN	619312	AD
1p36.13	176946	EPHA2	116600	AD
1p36.13	610513	ATP13A2	606693	AR
1p36.13	610513	ATP13A2	617225	AR
1p36.13	185470	SDHB	606764	AD
1p36.13	185470	SDHB	619224	AR
1p36.13	185470	SDHB	115310	AD
1p36.13	167410	PAX7	618578	AR
1p36.12	608309	PINK1	605909	AR
1p36.12	602202	DDOST	614507	AR
1p36.12	171760	ALPL	146300	AD, AR
1p36.12	171760	ALPL	241510	AR
1p36.12	171760	ALPL	241500	AR
1p36.12	171760	ALPL	146300	AD, AR
1p36.12	617445	USP48	620227	AD
1p36.12	142461	HSPG2	224410	AR
1p36.12	142461	HSPG2	255800	AR
1p36.12	116952	CDC42	616737	AD
1p36.12	603490	WNT4	611812	AR
1p36.12	603490	WNT4	158330	AD
1p36.12	600997	EPHB2	618462	AR
1p36.12	609132	KDM1A	616728	AD
1p36.12	607201	HNRNPR	620073	AD
1p36.11	606953	GALE	230350	AR
1p36.11	613898	HMGCL	246450	AR
1p36.11	612280	FUCA1	230000	AR
1p36.11	605747	LDLRAP1	603813	AR
1p36.11	609617	SLC30A2	608118	AD
1p36.11	608172	DHDDS	613861	AR
1p36.11	608172	DHDDS	617836	AD
1p36.11	608172	DHDDS	613861	AR
1p36.11	603024	ARID1A	614607	AD
1p36.11	610274	PIGV	239300	AR
1p36.11	107310	SLC9A1	616291	AR
1p36.11	619469	TMEM222	619470	AR
1p36.11-p35.3	615790	AHDC1	615829	AD
1p35.3	130500	EPB41	611804	AD, AR
1p35.3	608205	MECR	617282	AR
1p35.3	608205	MECR	620629	AR
1p35.2	186357	SDC3	601665	AD, AR
1p35.2	607204	PUM1	617931	AD
1p35.2	610162	CCDC28B	209900	AR
1p35.1	142622	HPCA	224500	AR
1p35.1	103020	AK2	267500	AR
1p34.3	603324	GJB3	612644	AD
1p34.3	603324	GJB3	220290	AR
1p34.3	603324	GJB3	133200	AD, AR
1p34.3	608458	NCDN	619373	AD
1p34.3	608241	SNIP1	614501	AR
1p34.3	609595	RSPO1	610644	AR
1p34.3	609595	RSPO1	610644	AR
1p34.3	611123	EPHA10	620283	AD
1p34.3	612276	YRDC	619609	AR
1p34.3	608267	RRAGC	620609	AD
1p34.3	608271	MACF1	618325	AD
1p34.2	617840	TRIT1	617873	AR
1p34.2	614397	MFSD2A	616486	AR
1p34.2	600722	PPT1	256730	AR
1p34.2	606480	ZMPSTE24	608612	AR
1p34.2	606480	ZMPSTE24	275210	AR
1p34.2	120260	COL9A2	614284	AR
1p34.2	120260	COL9A2	600204	AD
1p34.2	603537	KCNQ4	600101	AD
1p34.2	609853	PPCS	618189	AR
1p34.2	138140	SLC2A1	614847	AD
1p34.2	138140	SLC2A1	601042	AD
1p34.2	138140	SLC2A1	606777	AD, AR
1p34.2	138140	SLC2A1	612126	AD
1p34.2	138140	SLC2A1	608885	AD
1p34.2	603618	CDC20	620276	AR
1p34.2	611813	ELOVL1	618527	AD, AR
1p34.2	615463	SZT2	615476	AR
1p34.2	179590	PTPRF	616001	AR
1p34.1	606494	ST3GAL3	615006	AR
1p34.1	606494	ST3GAL3	611090	AR
1p34.1	603456	DPH2	620062	AR
1p34.1	616136	RNF220	619688	AR
1p34.1	619722	TMEM53	619727	AR
1p34.1	606273	EIF2B3	620313	AR
1p34.1	618994	HPDL	619026	AR
1p34.1	618994	HPDL	619027	AR
1p34.1	604933	MUTYH	608456	AR
1p34.1	613931	TOE1	614969	AR
1p34.1	603615	RAD54L	114480	AD
1p33	613844	UQCRH	620137	AR
1p33	181590	STIL	612703	AR
1p33	601094	FOXE3	617349	AD
1p33	601094	FOXE3	610256	AR
1p32.3	601902	ORC1	224690	AR
1p32.3	600650	CPT2	614212	AD, AR
1p32.3	600650	CPT2	600649	AR
1p32.3	600650	CPT2	608836	AR
1p32.3	600650	CPT2	255110	AD, AR
1p32.3	612036	PARS2	618437	AR
1p32.3	606418	DHCR24	602398	AR
1p32.3	607786	PCSK9	603776	AD
1p32.3	607786	PCSK9	603776	AD
1p32.2-p32.1	603448	DAB1	615945	AD
1p32.1	137290	TACSTD2	204870	AR
1p32.1	612176	MYSM1	618116	AR
1p31.3	600727	NFIA	613735	AD
1p31.3	615730	DOCK7	615859	AR
1p31.3	611539	FOXD3	607836	AD
1p31.3	604566	ALG6	603147	AR
1p31.3	602336	ROR1	617654	AR
1p31.3	147795	JAK1	618999	AD
1p31.3	601007	LEPR	614963	AR
1p31.3	610804	SLC35D1	269250	AR
1p31.3	611514	WLS	619648	AR
1p31.1	607657	CTH	219500	AR
1p31.1	607008	ACADM	201450	AR
1p31.1	602105	MSH4	619938	AR
1p31.1	602105	MSH4	108420	AR
1p31.1	605087	PIGK	618879	AR
1p31.1	613121	NEXN	613122	AD
1p31.1	613121	NEXN	613876	AD
1p22.3	603517	BCL10	616098	AR
1p22.3	604844	HS2ST1	619194	AR
1p22.2	614159	ZNF644	614167	AD
1p22.2	615684	HFM1	615724	AR
1p22.1	601749	GLMN	138000	AD
1p22.1	600871	GFI1	607847	AD
1p22.1	600871	GFI1	613107	AD
1p21.3	170995	ABCD3	616278	AR
1p21.3	612866	ALG14	616227	AR
1p21.3	612866	ALG14	619031	AR
1p21.3	612866	ALG14	619036	AR
1p21.3	612779	DPYD	274270	AR
1p21.3	612779	DPYD	274270	AR
1p21.2	605632	SLC35A3	615553	AR
1p21.2	609321	SASS6	616402	AR
1p21.2	603504	CDC14A	608653	AR
1p21.2	607468	GPR88	616939	AR
1p21.2	611149	SLC30A7	620501	AR
1p21.2	611075	DPH5	620070	AR
1p21.1	618016	RNPC3	618160	AR
1p13.3	609245	GPSM2	604213	AR
1p13.3	617539	CLCC1	609913	AR
1p13.3	600774	TAF13	617432	AR
1p13.3	139370	GNAI3	602483	AD
1p13.3	606014	ALX3	136760	AR
1p13.3	610299	SLC6A17	616269	AR
1p13.3	613360	DRAM2	616502	AR
1p13.2	605411	KCND3	616399	AD
1p13.2	605411	KCND3	607346	AD
1p13.2	600682	SLC16A1	245340	AD
1p13.2	600682	SLC16A1	610021	AD
1p13.2	600682	SLC16A1	616095	AD, AR
1p13.2	608869	LRIG2	615112	AR
1p13.2	607245	AP4B1	614066	AR
1p13.2	609683	DCLRE1B	620133	AR
1p13.2	164790	NRAS	613224	AD
1p13.2	162030	NGF	608654	AR
1p13.1	610132	VANGL1	182940	AD
1p13.1	610132	VANGL1	600145	AD
1p13.1	603491	IGSF3	149700	AR
1p12	618128	GDAP2	618369	AR
1p12	616554	SPAG17	619380	AR
1p12	604733	WARS2	617710	AR
1p12	604733	WARS2	619738	AR
1p12	606879	PHGDH	256520	AR
1p12	606879	PHGDH	601815	AR
1p12	600275	NOTCH2	610205	AD
1p12	600275	NOTCH2	102500	AD
1q21.1	605313	RBM8A	274000	AR
1q21.2	605593	SF3B4	154400	AD
1q21.2	610035	VPS45	615285	AR
1q21.2	607301	PRPF3	601414	AD
1q21.2	610113	ADAMTSL4	225200	AR
1q21.2	610113	ADAMTSL4	225100	AR
1q21.3	610568	ZNF687	616833	AD
1q21.3	602758	PI4KB	620281	AD
1q21.3	601863	RFX5	209920	AR
1q21.3	601863	RFX5	209920	AR
1q21.3	602177	PSMB4	617591	AR
1q21.3	600087	TUFT1	620415	AR
1q21.3	614998	GATAD2B	615074	AD
1q21.3	603702	RPS27	617409	AD
1q21.3	616472	UBAP2L	620494	AD
1q21.3	605998	HAX1	610738	AR
1q21.3	147880	IL6R	618944	AR
1q21.3	607622	PMVK	175800	AD
1q22	605951	DPM3	618992	AR
1q22	605951	DPM3	612937	AR
1q22	134629	FDPS	616631	AD
1q22	607999	ASH1L	617796	AD
1q22	617619	MSTO1	617675	AD, AR
1q22	609591	RIT1	615355	AD
1q22	607560	ARHGEF2	617523	AR
1q22	610389	LAMTOR2	610798	AR
1q22	150330	LMNA	115200	AD
1q22	150330	LMNA	605588	AR
1q22	150330	LMNA	181350	AD
1q22	150330	LMNA	616516	AR
1q22	150330	LMNA	610140	AD
1q22	150330	LMNA	176670	AD
1q22	150330	LMNA	151660	AD
1q22	150330	LMNA	212112	AD
1q22	150330	LMNA	248370	AR
1q22	150330	LMNA	613205	AD
1q23.2	609743	CADM3	619519	AD
1q23.2	610273	PIGM	610293	AR
1q23.2	615820	DCAF8	610100	AD
1q23.2	601924	COPA	616414	AD
1q23.2	605254	NCSTN	142690	AD
1q23.2	600533	VANGL2	182940	AD
1q23.3	600923	PPOX	176200	AD
1q23.3	600923	PPOX	620483	AR
1q23.3	602413	SDHC	606764	AD
1q23.3	602413	SDHC	605373	AD
1q23.3	600298	LMX1A	601412	AD
1q24.1	614123	TMCO1	213980	AR
1q24.2	612250	GPR161	155255	AD, AR
1q24.2	603941	SLC19A2	249270	AR
1q24.2	167420	PRRX1	202650	AD, AR
1q24.3	601730	PIGC	617816	AR
1q25.1	610956	DARS2	611105	AR
1q25.1	611978	MRPS14	618378	AR
1q25.2	604766	NPHS2	600995	AR
1q25.2	614512	TOR1AIP1	617072	AR
1q25.2	602146	LHX4	262700	AD
1q25.3	605237	XPR1	616413	AD
1q25.3	601013	CACNA1E	618285	AD
1q25.3	138290	GLUL	610015	AR
1q25.3	604227	ARPC5	620565	AR
1q25.3	608756	TSEN15	617026	AR
1q25.3	610214	EDEM3	619493	AR
1q25.3	608985	RNF2	619460	AD
1q25.3	609209	IVNS1ABP	618969	AD
1q25.3-q31.1	608548	HMCN1	603075	AD
1q31.1	189940	TPR	620393	AR
1q31.2	607393	CDC73	145001	AD
1q31.2	607393	CDC73	145000	AD
1q31.2	607393	CDC73	145001	AD
1q31.3	605481	ASPM	608716	AR
1q32.1	611279	KIF14	616258	AR
1q32.1	611279	KIF14	617914	AR
1q32.1	615464	DDX59	174300	AR
1q32.1	601975	PKP1	604536	AR
1q32.1	610538	UBE2T	616435	AR
1q32.1	600104	SYT2	616040	AD
1q32.1	600104	SYT2	619461	AR
1q32.1	605393	KDM5B	618109	AR
1q32.1	613257	PPP1R15B	616817	AR
1q32.1	602704	MDM4	618849	AD
1q32.1	190197	CNTN2	615400	AR
1q32.1	612666	DSTYK	610805	AD
1q32.1	612666	DSTYK	270750	AR
1q32.1	608131	NUAK2	619452	AR
1q32.1	610801	SLC41A1	619468	AR
1q32.2	125240	CD55	613793	AR
1q32.2	125240	CD55	226300	AR
1q32.2	120650	CR2	614699	AR
1q32.2	120920	CD46	612922	AD, AR
1q32.2	607199	IRF6	608864	AD
1q32.2	607199	IRF6	119500	AD
1q32.2	607199	IRF6	119300	AD
1q32.2	610949	SYT14	614229	AR
1q32.2	605743	HHAT	600092	AR
1q32.2	603305	KCNH1	611816	AD
1q32.2	603305	KCNH1	135500	AD
1q32.3	604043	NEK2	615565	AR
1q32.3	609144	FLVCR1	609033	AR
1q32.3-q41	603155	PTPN14	613611	AR
1q41	600236	CENPF	243605	AR
1q41	190220	TGFB2	614816	AD
1q41	611146	SLC30A10	613280	AR
1q41	612801	IARS2	616007	AR
1q41	609275	RAB3GAP2	212720	AR
1q41	609275	RAB3GAP2	614225	AR
1q41	613455	MIA3	619269	AR
1q41	603031	TLR5	615557	AD
1q42.11	609100	FBXO28	619777	AD
1q42.11	615843	DEGS1	618404	AR
1q42.11-q42.12	617424	WDR26	617616	AD
1q42.12	600024	LBR	613471	AD
1q42.12	600024	LBR	215140	AR
1q42.12	600024	LBR	169400	AD
1q42.12	600024	LBR	618019	AR
1q42.12	618685	TMEM63A	618688	AD
1q42.12	616406	PYCR2	616420	AR
1q42.13	600759	PSEN2	606889	AD
1q42.13	600759	PSEN2	613697	AD
1q42.13	103180	ARF1	618185	AD
1q42.13	615316	IBA57	616451	AR
1q42.13	615316	IBA57	615330	AR
1q42.13	102610	ACTA1	616852	AD
1q42.13	102610	ACTA1	161800	AD
1q42.13	102610	ACTA1	620265	AR
1q42.13	102610	ACTA1	620278	AD
1q42.13	607613	NUP133	618349	AR
1q42.13	607613	NUP133	618177	AR
1q42.13	602274	GALNT2	618885	AR
1q42.2	606974	COG2	617395	AR
1q42.2	611647	ARV1	617020	AR
1q42.2	602744	GNPAT	222765	AR
1q42.2	615283	EXOC8	619076	AR
1q42.3	615332	IRF2BP2	617765	AD
1q42.3	606982	GGPS1	619518	AR
1q42.3	610194	B3GALNT2	615181	AR
1q42.3	606897	LYST	214500	AR
1q43	102573	ACTN2	612158	AD
1q43	102573	ACTN2	612158	AD
1q43	102573	ACTN2	618654	AD
1q43	102573	ACTN2	618655	AD
1q43	156570	MTR	601634	AR
1q43	156570	MTR	250940	AR
1q43	180902	RYR2	115000	AD
1q43	180902	RYR2	604772	AD
1q43	606373	FMN2	616193	AR
1q43	136850	FH	606812	AR
1q43	136850	FH	150800	AD
1q43-q44	613524	SDCCAG8	615993	AR
1q43-q44	613524	SDCCAG8	613615	AR
1q44	614698	COX20	619054	AR
1q44	602869	HNRNPU	617391	AD
2p25.3	605158	PXDN	269400	AR
2p25.3	614139	TRAPPC12	617669	AR
2p25.3	603658	RPS7	612563	AD
2p25.2	600898	SOX11	615866	AD
2p25.1	615759	KIDINS220	617296	AD
2p25.1	615759	KIDINS220	619501	AR
2p25.1	606029	CPSF3	619876	AR
2p25.1	603639	ADAM17	614328	AR
2p25.1	165640	ODC1	619075	AD
2p25.1	605518	LPIN1	268200	AR
2p24.3	164840	MYCN	164280	AD
2p24.1	613602	WDR35	613610	AR
2p24.1	613602	WDR35	614091	AR
2p24.1	602109	MATN3	140600	AD
2p24.1	602109	MATN3	607078	AD
2p24.1	602109	MATN3	608728	AR
2p24.1	107730	APOB	144010	AD
2p24.1	107730	APOB	615558	AR
2p23.3	600291	ADCY3	617885	AR
2p23.3	176830	POMC	601665	AD, AR
2p23.3	176830	POMC	609734	AR
2p23.3	612991	ASXL2	617190	AD
2p23.3	600890	HADHA	609016	AR
2p23.3	600890	HADHA	609016	AR
2p23.3	600890	HADHA	609016	AR
2p23.3	600890	HADHA	609015	AR
2p23.3	603220	KCNK3	615344	AD
2p23.3	608383	DPYSL5	619435	AD
2p23.3	614058	KHK	229800	AR
2p23.3	604024	SLC5A6	619903	AR
2p23.3	604024	SLC5A6	618973	AR
2p23.3	114010	CAD	616457	AR
2p23.3	606687	EIF2B4	620314	AR
2p23.3	613598	ZNF513	613617	AR
2p23.3	607386	IFT172	619471	AR
2p23.3	607386	IFT172	616394	AR
2p23.3	607386	IFT172	615630	AR
2p23.2	600590	PPP1CB	617506	AD
2p23.1	607306	SRD5A2	264600	AR
2p22.3	604277	SPAST	182601	AD
2p22.2	601771	CYP1B1	617315	AR
2p22.2	601771	CYP1B1	231300	AR
2p22.1	182530	SOS1	135300	AD
2p22.1	182530	SOS1	610733	AD
2p21	614150	PKDCC	618821	AR
2p21	604521	HAAO	617660	AR
2p21	612053	ZFP36L2	620154	AR
2p21	607544	LRPPRC	220111	AR
2p21	603714	SIX3	157170	AD
2p21	603349	EPAS1	611783	AD
2p21	600153	PIGF	619356	AR
2p21	604594	CRIPT	615789	AR
2p21	609332	TTC7A	243150	AR
2p21	114182	CALM2	616249	AD
2p21	185535	EPCAM	613217	AR
2p21	185535	EPCAM	613244	AD
2p21-p16.3	609309	MSH2	120435	AD
2p21-p16.3	609309	MSH2	619096	AR
2p21-p16.3	609309	MSH2	158320	AD
2p16.3	600678	MSH6	608089	AD
2p16.3	600678	MSH6	614350	AD
2p16.3	600678	MSH6	619097	AR
2p16.3	618159	PPP1R21	619383	AR
2p16.3	152790	LHCGR	238320	AR
2p16.3	152790	LHCGR	238320	AR
2p16.3	152790	LHCGR	238320	AR
2p16.3	152790	LHCGR	176410	AD
2p16.2	182790	SPTBN1	619475	AD
2p16.1	609736	CCDC88A	617507	AR
2p16.1	610316	PNPT1	614932	AR
2p16.1	610316	PNPT1	614934	AR
2p16.1	610316	PNPT1	608703	AD
2p16.1	601548	EFEMP1	126600	AD
2p16.1	608111	FANCL	614083	AR
2p16.1	606557	BCL11A	617101	AD
2p16.1	164910	REL	619652	AR
2p15	613596	FAM161A	606068	AR
2p15	613580	WDPCP	615992	AR
2p15	613580	WDPCP	217085	AR
2p15	154200	MDH1	618959	AR
2p15	191760	UGP2	618744	AR
2p14	600229	SLC1A4	616657	AR
2p13.3	606410	ANTXR1	602089	AD
2p13.3	606410	ANTXR1	230740	AR
2p13.3	138292	GFPT1	610542	AR
2p13.3	608100	NFU1	605711	AR
2p13.3	603518	TIA1	619133	AD
2p13.3	603518	TIA1	604454	AD, AR
2p13.3	608697	FIGLA	612310	AD
2p13.3	608419	MCEE	251120	AR
2p13.2	603009	DYSF	254130	AR
2p13.2	603009	DYSF	253601	AR
2p13.2	603009	DYSF	606768	AR
2p13.2	607880	EXOC6B	618395	AR
2p13.2	182125	SPR	612716	AD, AR
2p13.1	606844	ALMS1	203800	AR
2p13.1	608680	TPRKB	617731	AR
2p13.1	606247	STAMBP	614261	AR
2p13.1	601465	DGUOK	251880	AR
2p13.1	601465	DGUOK	617068	AR
2p13.1	601465	DGUOK	617070	AR
2p13.1	613183	BOLA3	614299	AR
2p13.1	601336	MOGS	606056	AR
2p13.1	606441	HTRA2	617248	AR
2p13.1	607163	LOXL3	619781	AR
2p12	114025	CTNNA2	618174	AR
2p11.2	611224	SUCLG1	245400	AR
2p11.2	137167	GGCX	277450	AR
2p11.2	616404	POLR1A	616462	AD
2p11.2	616404	POLR1A	620675	AR
2p11.2	614918	PTCD3	619057	AR
2p11.2	609139	REEP1	614751	AD
2p11.2	609139	REEP1	620011	AR
2p11.2	609139	REEP1	610250	AD
2p11.2	186910	CD8A	608957	AR
2p11.2	612351	FOXI3	620444	AD, AR
2p11.2	604032	EIF2AK3	226980	AR
2p11.2	180430	RPIA	608611	AR
2q11.2	616712	STARD7	607876	AD
2q11.2	613403	TMEM127	171300	AD
2q11.2	601664	SNRNP200	610359	AD
2q11.2	602332	NCAPH	617985	AR
2q11.2	609552	LMAN2L	616887	AR
2q11.2	607805	CNNM4	217080	AR
2q11.2	614884	VWA3B	616948	AR
2q11.2	600053	CNGA3	216900	AR
2q11.2	613920	COA5	616500	AR
2q11.2	607166	TSGA10	617961	AR
2q11.2	610284	LIPT1	616299	AR
2q12.1	602480	POU3F3	618604	AD
2q12.3	608761	SLC5A7	617143	AR
2q12.3	608761	SLC5A7	158580	AD
2q13	601181	RANBP2	608033	AD
2q13	607100	NPHP1	609583	AR
2q13	607100	NPHP1	256100	AR
2q13	607100	NPHP1	266900	AR
2q13	602452	BUB1	620183	AR
2q13	608473	ANAPC1	618625	AR
2q13	604705	MERTK	613862	AR
2q14.1	602000	POLR1B	618939	AD
2q14.1	616174	CKAP2L	272440	AR
2q14.1	167415	PAX8	218700	AD
2q14.2	131290	EN1	619218	AR
2q14.2	609671	STEAP3	615234	AD
2q14.3	601248	BIN1	255200	AR
2q14.3	133510	ERCC3	616390	AR
2q14.3	133510	ERCC3	610651	AR
2q14.3	604846	HS6ST1	614880	AD
2q21.1	610457	SMPD4	618622	AR
2q21.1	613734	CCDC115	616828	AR
2q21.3	618978	TMEM163	620243	AD
2q21.3	601806	MCM6	223100	AD
2q22.1	162643	CXCR4	193670	AD
2q22.1	162643	CXCR4	193670	AD
2q23.1	603056	ORC4	613800	AR
2q23.1	611472	MBD5	156200	AD
2q23.1-q23.2	604593	KIF5C	615282	AD
2q23.2	611935	MMADHC	277410	AR
2q23.2	611935	MMADHC	277410	AR
2q23.2	611935	MMADHC	277410	AR
2q24.1	601828	NR4A2	619911	AD
2q24.1	138430	GPD2	125853	AD
2q24.1	102576	ACVR1	135100	AD
2q24.2	606951	IFIH1	615846	AD
2q24.2	606951	IFIH1	619773	AR
2q24.2	606951	IFIH1	182250	AD
2q24.3	601756	GALNT3	211900	AR
2q24.3	612014	TTC21B	613820	AD, AR
2q24.3	612014	TTC21B	613819	AR
2q24.3	603415	SCN9A	133020	AD
2q24.3	603415	SCN9A	243000	AR
2q24.3	603415	SCN9A	243000	AR
2q24.3	603415	SCN9A	167400	AD
2q24.3	603415	SCN9A	133020	AD
2q31.1	600073	LRP2	222448	AR
2q31.1	603650	BBS5	615983	AR
2q31.1	618628	METTL5	618665	AR
2q31.1	605363	GAD1	619124	AR
2q31.1	612515	DCAF17	241080	AR
2q31.1	603667	SLC25A12	612949	AR
2q31.1	147556	ITGA6	619817	AR
2q31.1	609937	CDCA7	616910	AR
2q31.1	142989	HOXD13	113200	AD
2q31.1	142989	HOXD13	113300	AD
2q31.1	142989	HOXD13	186300	AD
2q31.1	142989	HOXD13	186000	AD
2q31.1	142984	HOXD10	192950	AD
2q31.1	142984	HOXD10	192950	AD
2q31.1	608555	MTX2	619127	AR
2q31.2	600492	NFE2L2	617744	AD
2q31.2	603051	AGPS	600121	AR
2q31.2	603424	PRKRA	612067	AR
2q31.3	608381	CERKL	608380	AR
2q32.1	615796	FSIP2	618153	AR
2q32.2	604653	SLC40A1	606069	AD
2q32.2	610690	HIBCH	250620	AR
2q32.2	138280	GLS	618339	AD
2q32.2	138280	GLS	618328	AR
2q32.2	138280	GLS	618412	AR
2q32.2	600555	STAT1	614892	AD
2q32.2	600555	STAT1	613796	AR
2q32.2	600555	STAT1	614162	AD
2q32.3	610061	DNAH7	620356	AR
2q32.3	617245	HECW2	617268	AD
2q33.1	611655	PGAP1	615802	AR
2q33.1	118190	HSPD1	612233	AR
2q33.1	118190	HSPD1	605280	AD
2q33.1	609728	MARS2	616430	AR
2q33.1	609728	MARS2	611390	AR
2q33.1	608148	SATB2	612313	AD
2q33.1	619219	C2orf69	619423	AR
2q33.1	603839	NDUFB3	618246	AR
2q33.1	614423	TMEM237	614424	AR
2q33.1	606352	ALS2	205100	AR
2q33.1	606352	ALS2	606353	AR
2q33.1	606352	ALS2	607225	AR
2q33.1-q33.2	600799	BMPR2	178600	AD
2q33.1-q33.2	600799	BMPR2	178600	AD
2q33.1-q33.2	600799	BMPR2	265450	AD
2q33.3	157655	NDUFS1	618226	AR
2q33.3	612322	FASTKD2	618855	AR
2q33.3	123690	CRYGD	115700	AD
2q34	609414	PIKFYVE	121850	AD
2q34	612636	UNC80	616801	AR
2q34	600543	ERBB4	615515	AD
2q35	601593	BARD1	114480	AD
2q35	601731	ATIC	608688	AR
2q35	135600	FN1	601894	AD
2q35	135600	FN1	184255	AD
2q35	606622	SMARCAL1	242900	AR
2q35	609023	PNKD	118800	AD
2q35	604083	ZNF142	618425	AR
2q35	603647	BCS1L	262000	AR
2q35	603647	BCS1L	603358	AR
2q35	603647	BCS1L	124000	AR
2q35	607652	STK36	619436	AR
2q35	606530	CYP27A1	213700	AR
2q35	606268	WNT10A	257980	AR
2q35	606268	WNT10A	224750	AR
2q35	606268	WNT10A	150400	AD, AR
2q35	600836	CRYBA2	115900	AD
2q35	600726	IHH	607778	AR
2q35	600726	IHH	112500	AD
2q35	605452	ABCB6	615402	AD
2q35	605452	ABCB6	614497	AD
2q35	605452	ABCB6	609153	AD
2q35	191110	TUBA4A	616208	AD
2q35	604139	DNAJB2	614881	AR
2q35	125660	DES	604765	AD
2q35	125660	DES	601419	AD, AR
2q35	125660	DES	181400	AD
2q35	615495	GMPPA	615510	AR
2q35	610991	OBSL1	612921	AR
2q35	106195	SLC4A3	620231	AD
2q36.1	606597	PAX3	122880	AD
2q36.1	606597	PAX3	193500	AD
2q36.1	606597	PAX3	148820	AD, AR
2q36.1	609690	FARSB	613658	AR
2q36.1	615781	AP1S3	616106	AD
2q36.1	611849	MRPL44	615395	AR
2q36.2	603136	CUL3	619239	AD
2q36.2	603136	CUL3	614496	AD
2q36.3	147545	IRS1	125853	AD
2q36.3	120131	COL4A4	203780	AR
2q36.3	120131	COL4A4	141200	AD
2q36.3	120070	COL4A3	104200	AD
2q36.3	120070	COL4A3	620320	AD
2q36.3	604506	TRIP12	617752	AD
2q37.1	617612	ARMC9	617622	AR
2q37.1	602676	PDE6D	615665	AR
2q37.1	614184	DIS3L2	267000	AR
2q37.1	605896	ECEL1	615065	AR
2q37.3	606526	MLPH	609227	AR
2q37.3	603426	PER2	604348	AD
2q37.3	607380	TRAF3IP1	616629	AR
2q37.3	607556	TWIST2	200110	AD
2q37.3	607556	TWIST2	209885	AD
2q37.3	607556	TWIST2	227260	AR
2q37.3	605314	HDAC4	619797	AD
2q37.3	601255	KIF1A	614255	AD
2q37.3	601255	KIF1A	614213	AR
2q37.3	601255	KIF1A	610357	AD, AR
2q37.3	601255	KIF1A	610357	AD, AR
2q37.3	188345	DTYMK	619847	AR
2q37.3	609186	D2HGDH	600721	AR
3p26.2	612907	TRNT1	616959	AR
3p26.2	612907	TRNT1	616084	AR
3p26.2	609262	CRBN	607417	AR
3p26.1	607939	SUMF1	272200	AR
3p26.1	147265	ITPR1	206700	AD, AR
3p26.1	147265	ITPR1	606658	AD
3p26.1	147265	ITPR1	117360	AD
3p26.1	604101	GRM7	618922	AR
3p25.3	615743	SETD5	615761	AD
3p25.3	611089	MTMR14	160150	AD
3p25.3	602410	BRPF1	617333	AD
3p25.3	604226	ARPC4	620141	AD
3p25.3	616012	JAGN1	616022	AR
3p25.3	607170	CRELD1	606217	AD
3p25.3	607170	CRELD1	606217	AD
3p25.3	613984	FANCD2	227646	AR
3p25.3	608537	VHL	263400	AR
3p25.3	608537	VHL	171300	AD
3p25.3	608537	VHL	193300	AD
3p25.3	108733	ATP2B2	601386	AR
3p25.3	108733	ATP2B2	619804	AD
3p25.3	137165	SLC6A1	616421	AD
3p25.3	608760	ATG7	619422	AR
3p25.2	600755	SYN2	181500	AD
3p25.2	608753	TSEN2	612389	AR
3p25.2	164760	RAF1	615916	AD
3p25.2	164760	RAF1	611554	AD
3p25.2	164760	RAF1	611553	AD
3p25.2-p25.1	610166	IQSEC1	618687	AR
3p25.1	601570	WNT7A	228930	AR
3p25.1	601570	WNT7A	276820	AR
3p25.1	612048	TMEM43	604400	AD
3p25.1	612048	TMEM43	619832	AD
3p25.1	612048	TMEM43	614302	AD
3p25.1	613208	XPC	278720	AR
3p25.1	186854	SLC6A6	145350	AR
3p25.1	609019	BTD	253260	AR
3p24.2	604174	RPL15	615550	AD
3p24.2	190160	THRB	188570	AD
3p24.2	190160	THRB	274300	AR
3p24.2	190160	THRB	145650	AD
3p24.2	126431	TOP2B	609296	AD
3p24.2	610661	NGLY1	615273	AR
3p24.1	618726	NEK10	618781	AR
3p24.1	190182	TGFBR2	610168	AD
3p23	608605	STT3B	615597	AR
3p22.3	611778	GPD1L	611777	AD
3p22.3	618570	TRIM71	618667	AD
3p22.3	611458	GLB1	230500	AR
3p22.3	611458	GLB1	230600	AR
3p22.3	611458	GLB1	230650	AR
3p22.3	611458	GLB1	253010	AR
3p22.3	605497	CRTAP	610682	AR
3p22.3	608074	PDCD6IP	620047	AR
3p22.2	120436	MLH1	276300	AR
3p22.2	120436	MLH1	158320	AD
3p22.2	602142	PLCD1	151600	AD, AR
3p22.2	602170	MYD88	612260	AR
3p22.2	600163	SCN5A	272120	AR
3p22.2	600163	SCN5A	614022	AD
3p22.2	600163	SCN5A	601144	AD
3p22.2	600163	SCN5A	601154	AD
3p22.2	600163	SCN5A	113900	AD
3p22.2	600163	SCN5A	113900	AD
3p22.2	600163	SCN5A	603830	AD
3p22.2	600163	SCN5A	608567	AR
3p22.2	611430	TTC21A	618429	AR
3p22.1	610819	SLC25A38	205950	AR
3p22.1	150370	RPSA	271400	AD
3p22.1	116806	CTNNB1	617572	AD
3p22.1	116806	CTNNB1	615075	AD
3p22.1-p21.33	613726	ANO10	613728	AR
3p21.33	604780	ABHD5	275630	AR
3p21.31	617569	KIF15	619981	AR
3p21.31	604544	LARS2	617021	AR
3p21.31	604544	LARS2	615300	AR
3p21.31	606568	LZTFL1	615994	AR
3p21.31	607182	FYCO1	610019	AR
3p21.31	607237	TMIE	600971	AR
3p21.31	614169	NBEAL2	139090	AR
3p21.31	612778	SETD2	620157	AD
3p21.31	612778	SETD2	616831	AD
3p21.31	612778	SETD2	620155	AD
3p21.31	606584	PTPN23	618890	AR
3p21.31	601732	SMARCC1	620241	AD
3p21.31	616423	DHX30	617804	AD
3p21.31	120120	COL7A1	226600	AR
3p21.31	120120	COL7A1	131750	AD
3p21.31	120120	COL7A1	226600	AR
3p21.31	120120	COL7A1	132000	AD
3p21.31	120120	COL7A1	226600	AR
3p21.31	120120	COL7A1	604129	AD, AR
3p21.31	120120	COL7A1	131850	AD, AR
3p21.31	120120	COL7A1	607523	AD
3p21.31	120120	COL7A1	131705	AD, AR
3p21.31	191328	UQCRC1	619279	AD
3p21.31	613698	SLC25A20	212138	AR
3p21.31	614584	P4HTM	618493	AR
3p21.31	618904	DALRD3	618910	AR
3p21.31	612911	NDUFAF3	618240	AR
3p21.31	617387	QRICH1	617982	AD
3p21.31	613169	KLHDC8B	236000	AR
3p21.31	138320	GPX1	614164	AR
3p21.31	615320	GMPPB	615350	AR
3p21.31	615320	GMPPB	615351	AR
3p21.31	615320	GMPPB	615352	AR
3p21.31	605958	TRAIP	616777	AR
3p21.31	600168	MST1R	617075	AD
3p21.31	604437	SLC38A3	619881	AR
3p21.31	607070	ZMYND10	615444	AR
3p21.31	607072	NPRL2	617116	AD
3p21.31	607082	CACNA2D2	618501	AR
3p21.2	602130	MAPKAPK3	617111	AD
3p21.2	603123	DOCK3	618292	AR
3p21.2	601916	MANF	620651	AR
3p21.2	104620	ACY1	609924	AR
3p21.2	614783	POC1A	614813	AR
3p21.2	610516	GLYCTK	220120	AR
3p21.1	603089	BAP1	606661	AD
3p21.1	603089	BAP1	619762	AD
3p21.1	603089	BAP1	614327	AD
3p21.1	611908	RFT1	612015	AR
3p21.1	176977	PRKCD	615559	AR
3p21.1	606781	TKT	617044	AR
3p21.1	114206	CACNA1D	615474	AD
3p21.1	114206	CACNA1D	614896	AR
3p14.3	606807	IL17RD	615267	AD, AR
3p14.3	604299	APPL1	616511	AD
3p14.3	603381	FLNB	108720	AD
3p14.3	603381	FLNB	108721	AD
3p14.3	603381	FLNB	112310	AD
3p14.3	603381	FLNB	150250	AD
3p14.3	603381	FLNB	272460	AR
3p14.3	179060	PDHB	614111	AR
3p13	607002	PROK2	610628	AD
3p13	613663	SHQ1	619921	AR
3p13	613663	SHQ1	619922	AR
3p12.2	607839	GBE1	232500	AR
3p12.2	607839	GBE1	263570	AR
3p11.2	609512	CHMP2B	600795	AD
3q11.1	176880	PROS1	612336	AD
3q11.1	176880	PROS1	614514	AR
3q11.1-q11.2	608922	ARL13B	612291	AR
3q11.2	608845	ARL6	209900	AR
3q11.2	608845	ARL6	600151	AR
3q11.2	608845	ARL6	613575	AR
3q11.2	612732	CPOX	121300	AD, AR
3q11.2	612732	CPOX	618892	AR
3q12.1-q12.2	617687	TBC1D23	617695	AR
3q12.2	602498	TFG	615658	AR
3q12.2	602498	TFG	604484	AD
3q12.3	618181	ZBTB11	618383	AR
3q13.11	604491	CBLB	620430	AR
3q13.12-q13.13	606621	IFT57	617927	AR
3q13.2	611956	C3orf52	620177	AR
3q13.31	607027	ATP6V1A	617403	AR
3q13.31	607027	ATP6V1A	618012	AD
3q13.32-q13.33	610911	ARHGAP31	100300	AD
3q13.33	615618	POGLUT1	615696	AD
3q13.33	615618	POGLUT1	617232	AR
3q13.33	615534	TIMMDC1	618251	AR
3q13.33	618542	RABL3	618680	AD
3q13.33	609237	IQCB1	609254	AR
3q13.33	609739	ILDR1	609646	AR
3q13.33-q21.1	601199	CASR	612899	AD
3q13.33-q21.1	601199	CASR	239200	AD, AR
3q13.33-q21.1	601199	CASR	601198	AD
3q13.33-q21.1	601199	CASR	601198	AD
3q13.33-q21.1	601199	CASR	145980	AD
3q21.2	601897	ZNF148	617260	AD
3q21.3	116945	MCM2	616968	AD
3q21.3	609213	SEC61A1	620674	AD
3q21.3	609213	SEC61A1	620670	AD
3q21.3	609213	SEC61A1	617056	AD
3q21.3	137295	GATA2	601626	AD
3q21.3	137295	GATA2	614038	AD
3q21.3	137295	GATA2	614172	AD
3q21.3	602298	RAB7A	600882	AD
3q21.3	116955	CNBP	602668	AD
3q21.3	603574	MBD4	606660	AD
3q21.3	603574	MBD4	619975	AR
3q21.3-q22.1	606045	IFT122	218330	AR
3q22.1	604282	PLXND1	620294	AR
3q22.1	613879	TRH	275120	AR
3q22.1	607118	MRPL3	614582	AR
3q22.1	608002	NPHP3	267010	AR
3q22.1	608002	NPHP3	604387	AR
3q22.1	608002	NPHP3	208540	AR
3q22.1	190000	TF	209300	AR
3q22.1-q22.2	601460	SLCO2A1	167100	AD
3q22.1-q22.2	601460	SLCO2A1	614441	AR
3q22.2	614724	CEP63	614728	AR
3q22.2	605739	KY	617114	AR
3q22.3	232050	PCCB	606054	AR
3q22.3	604358	STAG1	617635	AD
3q22.3	607024	DBR1	619441	AR
3q22.3	607024	DBR1	620510	AR
3q22.3	608435	MRAS	618499	AD
3q22.3	605597	FOXL2	110100	AD, AR
3q22.3	605597	FOXL2	110100	AD, AR
3q22.3	605597	FOXL2	608996	AD
3q23	605810	MRPS22	611719	AR
3q23	605810	MRPS22	618117	AR
3q23	606990	COPB2	617800	AR
3q23	606990	COPB2	619884	AD
3q23	616149	SLC25A36	620211	AR
3q23	601215	ATR	614564	AD
3q23	601215	ATR	210600	AR
3q24	601865	PLOD2	609220	AR
3q24	600470	ZIC1	616602	AD
3q24	600470	ZIC1	618736	AD
3q24	603942	GYG1	613507	AR
3q24	603942	GYG1	616199	AR
3q24	606118	HPS3	614072	AR
3q25.1	609247	RNF13	618379	AD
3q25.1	611318	MED12L	618872	AD
3q25.2	120520	MME	617018	AD
3q25.2	120520	MME	617017	AD, AR
3q25.31	603690	SLC33A1	614482	AR
3q25.31	603690	SLC33A1	612539	AD
3q25.32	613352	RSRC1	618402	AR
3q25.32	606639	GFM1	609060	AR
3q26.1	609118	PDCD10	603285	AD
3q26.1	602445	SERPINI1	604218	AD
3q26.2	615720	SLC7A14	615725	AR
3q26.2-q26.31	610005	TNIK	617028	AR
3q26.31	602382	PLD1	212093	AR
3q26.31	601898	GHSR	615925	AD, AR
3q26.31	600568	NLGN1	618830	AD
3q26.32	608628	TBL1XR1	616944	AD
3q26.32	608628	TBL1XR1	602342	AD
3q26.33	610863	GNB4	615185	AD
3q26.33	613798	CCDC39	613807	AR
3q26.33	600819	FXR1	618822	AR
3q26.33	600819	FXR1	618823	AR
3q26.33	608977	DNAJC19	610198	AR
3q26.33	184429	SOX2	206900	AD
3q26.33	184429	SOX2	206900	AD
3q27.1	609010	MCCC1	210200	AR
3q27.1	611295	KLHL24	620236	AR
3q27.1	611295	KLHL24	617294	AD
3q27.1	613373	YEATS2	615127	AD
3q27.1	603945	EIF2B5	620315	AR
3q27.1	601368	DVL3	616894	AD
3q27.1	601024	AP2M1	618587	AD
3q27.1	608750	ALG3	601110	AR
3q27.1	600570	CLCN2	607628	AD
3q27.1	600570	CLCN2	607628	AD
3q27.1	600570	CLCN2	607628	AD
3q27.1	600570	CLCN2	605635	AD
3q27.1	600570	CLCN2	615651	AR
3q27.2	607037	EHHADH	615605	AD
3q27.2	608289	IGF2BP2	125853	AD
3q27.3	611341	DNAJB11	618061	AD
3q27.3	601102	EIF4A2	620455	AD, AR
3q28	603718	CLDN1	607626	AR
3q28	611051	CCDC50	607453	AD
3q29	605290	OPA1	616896	AR
3q29	605290	OPA1	210000	AR
3q29	605290	OPA1	165500	AD
3q29	605290	OPA1	125250	AD
3q29	190010	TFRC	616740	AR
3q29	123695	PCYT1A	620680	AR
3q29	123695	PCYT1A	608940	AR
3q29	612688	RNF168	611943	AR
3q29	615586	CEP19	615703	AR
3q29	605022	PAK2	618458	AD
4p16.3	194648	ZNF141	615226	AR
4p16.3	616918	PIGG	619812	AR
4p16.3	616918	PIGG	616917	AR
4p16.3	605032	CPLX1	617976	AR
4p16.3	612041	RNF212	619673	AR
4p16.3	602618	CTBP1	617915	AD
4p16.3	134934	FGFR3	100800	AD
4p16.3	134934	FGFR3	610474	AD, AR
4p16.3	134934	FGFR3	612247	AD
4p16.3	134934	FGFR3	146000	AD
4p16.3	134934	FGFR3	620192	AD
4p16.3	134934	FGFR3	602849	AD
4p16.3	134934	FGFR3	616482	AD
4p16.3	134934	FGFR3	187600	AD
4p16.3	134934	FGFR3	187601	AD
4p16.3	604407	LETM1	620089	AR
4p16.3	610647	NAT8L	614063	AR
4p16.3	613004	HTT	143100	AD
4p16.3	613004	HTT	617435	AR
4p16.3	610285	DOK7	618389	AR
4p16.3	610285	DOK7	254300	AR
4p16.2	142983	MSX1	189500	AD
4p16.2	142983	MSX1	608874	AD
4p16.2	142983	MSX1	106600	AD
4p16.2	607261	EVC2	225500	AR
4p16.2	607261	EVC2	193530	AD
4p16.2	604831	EVC	193530	AD
4p16.2	604831	EVC	225500	AR
4p16.1	606201	WFS1	116400	AD
4p16.1	606201	WFS1	125853	AD
4p16.1	606201	WFS1	600965	AD
4p16.1	606201	WFS1	222300	AR
4p16.1	606201	WFS1	614296	AD
4p16.1	142992	HMX1	612109	AR
4p16.1	126453	DRD5	143465	AD
4p16.1	126453	DRD5	606798	AD
4p16.1	604734	WDR1	150550	AR
4p15.33	612994	RAB28	615374	AR
4p15.33	602183	NKX3-2	613330	AR
4p15.32	612758	TAPT1	616897	AR
4p15.32	612676	QDPR	261630	AR
4p15.2	613009	SEPSECS	613811	AR
4p15.2	604217	SLC34A2	265100	AR
4p15.2	147183	RBPJ	614814	AD
4p14	608151	WDR19	619867	AR
4p14	608151	WDR19	614378	AR
4p14	608151	WDR19	614377	AR
4p14	608151	WDR19	616307	AR
4p14	608151	WDR19	614376	AR
4p14	102579	RFC1	614575	AR
4p14	607031	LIAS	614462	AR
4p14	603370	UGDH	618792	AR
4p13	191342	UCHL1	613643	AD
4p13	191342	UCHL1	620221	AD
4p13	191342	UCHL1	615491	AR
4p13	604604	SLC30A9	617595	AR
4p12	617064	GUF1	617065	AR
4p12	137140	GABRA2	618557	AD
4q12	600900	SGCB	604286	AR
4q12	604332	CHIC2	601626	AD
4q12	616253	GSX2	618646	AR
4q12	164920	KIT	606764	AD
4q12	164920	KIT	154800	AD
4q12	164920	KIT	172800	AD
4q12	191306	KDR	602089	AD
4q12	611715	SRD5A3	612379	AR
4q12	611715	SRD5A3	612713	AR
4q12	614726	TMEM165	614727	AR
4q12	611423	CEP135	614673	AR
4q12	172439	PAICS	619859	AR
4q12	602122	SRP72	614675	AD
4q12	605753	SPINK2	618091	AR
4q12	600571	REST	616806	AD
4q12	600571	REST	612431	AD
4q12	600571	REST	617626	AD
4q12	602867	IGFBP7	614224	AR
4q13.3	605011	ADAMTS3	618154	AR
4q13.3	615929	ANKRD17	619504	AD
4q21.1	607607	NUP54	620427	AR
4q21.1	602257	SCARB2	254900	AR
4q21.21	607830	FRAS1	219000	AR
4q21.21	608041	ANTXR2	228600	AR
4q21.21	165190	FGF5	190330	AR
4q21.22	608370	SCD5	619086	AD
4q21.22	610257	SEC31A	618651	AR
4q21.23	609825	COQ2	146500	AD, AR
4q21.23	609825	COQ2	607426	AR
4q21.23	617485	WDFY3	617520	AD
4q22.1	173910	PKD2	613095	AD
4q22.1	603756	ABCG2	138900	AD
4q22.1	611065	PPM1K	615135	AR
4q22.1	610662	PIGY	616809	AR
4q22.1-q22.2	602368	GRID2	616204	AR
4q22.2	601461	ATOH1	620284	AD
4q23	179502	RAP1GDS1	620655	AR
4q23	157147	MTTP	200100	AR
4q24	114105	PPP3CA	618265	AD
4q24	114105	PPP3CA	617711	AD
4q24	164011	NFKB1	616576	AD
4q24	609489	MANBA	248510	AR
4q24	611507	CISD2	604928	AR
4q24	117143	CENPE	616051	AR
4q24	162332	TACR3	614840	AR
4q24	612839	TET2	619126	AR
4q24	609988	PPA2	617223	AR
4q24	609988	PPA2	617222	AR
4q24	616899	TBCK	616900	AR
4q24	603605	AIMP1	260600	AR
4q25	610670	CYP2U1	615030	AR
4q25	601609	HADH	231530	AR
4q25	601609	HADH	609975	AR
4q25	610004	COL25A1	616219	AR
4q25	612026	LARP7	615071	AR
4q26	606709	PRSS12	249500	AR
4q26	607186	SEC24D	616294	AR
4q26	617431	USP53	619658	AR
4q27	614161	PRDM5	614170	AR
4q27	616506	NDNF	618841	AD
4q27	131230	ANXA5	614391	AD
4q27	606180	EXOSC9	618065	AR
4q27	607590	BBS7	615984	AR
4q27	602345	TRPC3	616410	AD
4q28.1	612411	FAT4	616006	AR
4q28.1	612411	FAT4	615546	AR
4q28.1	605031	PLK4	616171	AR
4q28.2	611124	MFSD8	610951	AR
4q28.2	611124	MFSD8	616170	AR
4q31.1	608000	NAA15	617787	AD
4q31.1	605950	RAB33B	615222	AR
4q31.21	604439	GAB1	605428	AR
4q31.21	607481	MMAA	251100	AR
4q31.22	611459	SLC10A7	618363	AR
4q31.22	618735	TTC29	618745	AR
4q31.22-q31.23	131243	EDNRA	157300	AD
4q31.22-q31.23	131243	EDNRA	616367	AD
4q31.23	600983	NR3C2	177735	AD
4q31.3	606453	LRBA	614700	AR
4q31.3	603028	TLR2	114500	AD
4q31.3	603028	TLR2	246300	AD
4q32.1	604863	LRAT	613341	AR
4q32.1	604863	LRAT	613341	AR
4q32.1	604863	LRAT	613341	AR
4q32.1	138492	GLRB	614619	AR
4q32.1	138247	GRIA2	618917	AD
4q32.1	231675	ETFDH	231680	AR
4q32.2	617868	NAF1	620365	AD
4q32.3	607545	MSMO1	616834	AR
4q32.3	114855	CPE	619326	AR
4q32.3	606742	TLL1	613087	AD
4q33	604588	NEK1	617892	AD
4q33	604588	NEK1	263520	AR
4q34.1	601688	HPGD	119900	AR
4q34.1	601688	HPGD	259100	AR
4q34.1	601688	HPGD	259100	AR
4q34.3	601528	VEGFC	615907	AD
4q34.3	613228	AGA	208400	AR
4q35.1	614138	TRAPPC11	615356	AR
4q35.1	103220	SLC25A4	617184	AD
4q35.1	103220	SLC25A4	615418	AR
4q35.1	103220	SLC25A4	609283	AD
4q35.1	611482	UFSP2	142669	AD
4q35.1	611482	UFSP2	620028	AR
4q35.1	611482	UFSP2	617974	AD
4q35.1-q35.2	608614	CYP4V2	210370	AR
5p15.33	600857	SDHA	613642	AR
5p15.33	600857	SDHA	252011	AR
5p15.33	600857	SDHA	619259	AD
5p15.33	600857	SDHA	614165	AD
5p15.33	182307	SLC9A3	616868	AR
5p15.33	604507	TRIP13	617598	AR
5p15.33	604507	TRIP13	619011	AR
5p15.33	187270	TERT	601626	AD
5p15.33	187270	TERT	615134	AD
5p15.33	187270	TERT	613989	AD, AR
5p15.33	187270	TERT	613989	AD, AR
5p15.33	187270	TERT	614742	AD
5p15.33	126455	SLC6A3	613135	AR
5p15.33	603848	NDUFS6	618232	AR
5p15.31	610916	NSUN2	611091	AR
5p15.31	602568	MTRR	601634	AR
5p15.31	602568	MTRR	236270	AR
5p15.2	610150	CCT5	256840	AR
5p15.2	601893	TRIO	617061	AD
5p15.2	601893	TRIO	618825	AD
5p15.2	605145	ANKH	118600	AD
5p15.2	605145	ANKH	123000	AD
5p13.3	108962	NPR3	619543	AR
5p13.2	604489	AMACR	614307	AR
5p13.2	604489	AMACR	214950	AR
5p13.2	617048	DNAJC21	617052	AR
5p13.2	610172	SPEF2	618751	AR
5p13.2	619490	LMBRD2	619694	AD
5p13.2	608667	NIPBL	122470	AD
5p13.2	606694	NUP155	615770	AR
5p13.2	600837	GDNF	613711	AD
5p13.1	601743	OSMR	105250	AD
5p13.1	601424	OXCT1	245050	AR
5p12	607878	NNT	614736	AR
5p12	602780	HCN1	615871	AD
5p12	602780	HCN1	618482	AD
5q11.2	603708	MOCS2	252160	AR
5q11.2	607752	CCNO	615872	AR
5q11.2	600694	IL6ST	619750	AD
5q11.2	600694	IL6ST	619752	AD
5q11.2	600694	IL6ST	618523	AR
5q11.2	600694	IL6ST	619751	AR
5q11.2	600982	MAP3K1	613762	AD
5q12.1	609412	ERCC8	216400	AR
5q12.1	609412	ERCC8	614621	AR
5q12.1	609653	NDUFAF2	618233	AR
5q12.1	615951	ZSWIM6	603671	AD
5q12.1	615951	ZSWIM6	617865	AD
5q12.1	602591	KIF2A	615411	AD
5q12.3	109760	HTR1A	614674	AD
5q12.3	617170	CWC27	250410	AR
5q13.2	610572	MARVELD2	610153	AR
5q13.2	601627	SMN2	253400	AR
5q13.2	600354	SMN1	253300	AR
5q13.2	600354	SMN1	253550	AR
5q13.2	600354	SMN1	253400	AR
5q13.2	600354	SMN1	271150	AR
5q13.2	607012	BDP1	618257	AR
5q13.2	609014	MCCC2	210210	AR
5q13.2	602606	CARTPT	601665	AD, AR
5q13.2	157129	MAP1B	619808	AD
5q13.2	157129	MAP1B	618918	AD
5q13.3	606873	HEXB	268800	AR
5q13.3	606544	GFM2	618397	AR
5q13.3	142910	HMGCR	620375	AR
5q13.3	603390	PDE8B	609161	AD
5q14.1	603401	AP3B1	608233	AR
5q14.1	605849	DMGDH	605850	AR
5q14.1	126060	DHFR	613839	AR
5q14.1	600887	MSH3	617100	AR
5q14.2	603683	RPS23	617412	AD
5q14.2-q14.3	118661	VCAN	143200	AD
5q14.3	139150	RASA1	608354	AD
5q15	132890	NR2F1	615722	AD
5q15	617266	KIAA0825	618498	AR
5q15	610011	ARSK	619698	AR
5q15	114090	CAST	616295	AR
5q22.1	610826	SLC25A46	616505	AR
5q22.1	610826	SLC25A46	619303	AR
5q22.2	611731	APC	175100	AD
5q22.2	611731	APC	175100	AD
5q22.2	611731	APC	135290	AD
5q22.2	611731	APC	175100	AD
5q22.2	611731	APC	619182	AD
5q22.3	605879	KCNN2	619724	AD
5q22.3	605879	KCNN2	619725	AD
5q22.3	609317	TRIM36	206500	AR
5q23.1	601860	HSD17B4	261515	AR
5q23.1	601860	HSD17B4	233400	AR
5q23.1	153455	LOX	617168	AD
5q23.2	616982	PRDM6	617039	AD
5q23.2	613446	CEP120	617761	AR
5q23.2	613446	CEP120	616300	AR
5q23.2	107323	ALDH7A1	266100	AR
5q23.2	612453	MEGF10	614399	AR
5q23.2	612453	MEGF10	620249	AR
5q23.3	600840	SLC12A2	619081	AD
5q23.3	600840	SLC12A2	619083	AD
5q23.3	600840	SLC12A2	619080	AR
5q23.3	612570	FBN2	121050	AD
5q23.3	612570	FBN2	616118	AD
5q23.3	607513	ADAMTS19	620067	AR
5q23.3	601314	HINT1	137200	AR
5q31.1	610594	FNIP1	619705	AR
5q31.1	600608	P4HA2	617238	AD
5q31.1	603422	PDLIM4	166710	AD
5q31.1	603377	SLC22A5	212140	AR
5q31.1	147575	IRF1	620668	AR
5q31.1	604040	RAD50	613078	AR
5q31.1	612080	UQCRQ	615159	AR
5q31.1	604417	AFF4	616368	AD
5q31.1	176915	PPP2CA	618354	AD
5q31.1	607690	SAR1B	246700	AR
5q31.1	601118	CAMLG	620201	AR
5q31.1	617778	TXNDC15	619879	AR
5q31.1	602149	PITX1	119800	AD
5q31.1	601726	NEUROG1	620469	AR
5q31.1	601692	TGFBI	607541	AD
5q31.1	601692	TGFBI	121820	AD
5q31.1	601692	TGFBI	121900	AD
5q31.1	601692	TGFBI	122200	AD
5q31.1	601692	TGFBI	608471	AD
5q31.1	601692	TGFBI	608470	AD
5q31.1	601692	TGFBI	602082	AD
5q31.2	609373	KDM3B	618846	AD
5q31.2	609347	REEP2	620606	AR
5q31.2	609347	REEP2	615625	AD
5q31.2	600548	HSPA9	182170	AD
5q31.2	600548	HSPA9	616854	AR
5q31.2	116805	CTNNA1	608970	AD
5q31.2	608005	SIL1	248800	AR
5q31.2	164015	MATR3	606070	AD
5q31.3	600473	PURA	616158	AD
5q31.3	602137	NDUFA2	618235	AR
5q31.3	600783	HARS2	614926	AR
5q31.3	606305	PCDHGC4	619880	AR
5q31.3	602121	DIAPH1	124900	AD
5q31.3	602121	DIAPH1	616632	AR
5q31.3	607984	SPRY4	615266	AD
5q31.3	611483	YIPF5	619278	AR
5q32	602460	POU4F3	602459	AD
5q32	608533	FBXO38	615575	AD
5q32	606718	SLC26A2	600972	AR
5q32	606718	SLC26A2	256050	AR
5q32	606718	SLC26A2	256050	AR
5q32	606718	SLC26A2	222600	AR
5q32	606718	SLC26A2	222600	AR
5q32	606718	SLC26A2	226900	AR
5q32-q33.1	606847	TCOF1	154500	AD
5q33.1	613109	GM2A	272750	AR
5q33.1	138491	GLRA1	149400	AD, AR
5q33.2	607005	GEMIN5	619333	AR
5q33.3	609383	NIPAL4	612281	AR
5q33.3	618802	THG1L	618800	AR
5q33.3	617910	LSM11	619486	AR
5q34	600232	GABRB2	617829	AD
5q34	600936	HMMR	114480	AD
5q35.1	603122	DOCK2	616433	AR
5q35.1	605651	FBXW11	618914	AD
5q35.1	613293	SH3PXD2B	249420	AR
5q35.1	617946	ERGIC1	208100	AR
5q35.1	600584	NKX2-5	108900	AD
5q35.1	600584	NKX2-5	614435	AD
5q35.1	600584	NKX2-5	225250	AD
5q35.1	600584	NKX2-5	187500	AD
5q35.1	600584	NKX2-5	614432	AD
5q35.2	123101	MSX2	604757	AD
5q35.2	123101	MSX2	168500	AD
5q35.2	123101	MSX2	168550	AD
5q35.2	602569	SNCB	127750	AD
5q35.3	606681	NSD1	117550	AD
5q35.3	608170	DDX41	616871	AD
5q35.3	604327	B4GALT7	130070	AR
5q35.3	606470	NHP2	613987	AR
5q35.3	604096	GRM6	257270	AR
5q35.3	604539	ADAMTS2	225410	AR
5q35.3	601035	HNRNPH1	620083	AD
5q35.3	601530	SQSTM1	616437	AD
5q35.3	601530	SQSTM1	617158	AD
5q35.3	601530	SQSTM1	617145	AR
5q35.3	601530	SQSTM1	167250	AD
5q35.3	136352	FLT4	618780	AD
5q35.3	136352	FLT4	153100	AD
6p25.3	601090	FOXC1	601631	AD
6p25.3	601090	FOXC1	602482	AD
6p25.2	173321	SERPINB6	613453	AR
6p25.2	160998	NQO2	114480	AD
6p25.2	615101	TUBB2A	615763	AD
6p25.2	612850	TUBB2B	610031	AD
6p25.1	613311	LYRM4	615595	AR
6p25.1	611592	FARS2	614946	AR
6p25.1	611592	FARS2	617046	AR
6p24.3	125647	DSP	607450	AD
6p24.3	125647	DSP	605676	AR
6p24.3	125647	DSP	615821	AD
6p24.3	125647	DSP	609638	AR
6p24.3	125647	DSP	612908	AD
6p24.3	112266	BMP6	620121	AD
6p24.3	107580	TFAP2A	113620	AD
6p24.2	154235	MAK	614181	AR
6p24.2	603716	GCM2	617343	AD
6p24.2	603716	GCM2	618883	AD, AR
6p24.1	131240	EDN1	615706	AR
6p24.1	131240	EDN1	612798	AD
6p24.1	612655	TBC1D7	248000	AR
6p22.3	601594	JARID2	620098	AD
6p22.3	607145	DTNBP1	614076	AR
6p22.3	601556	ATXN1	164400	AD
6p22.3	618385	CAP2	620462	AR
6p22.3	187680	TPMT	610460	AR
6p22.3	184430	SOX4	618506	AD
6p22.3	610045	ALDH5A1	271980	AR
6p22.3	605764	TDP2	616949	AR
6p22.3	602842	GMNN	616835	AD
6p22.2	613609	HFE	235200	AR
6p21.31	147267	ITPR3	222100	AR
6p21.31	147267	ITPR3	620111	AD
6p21.31	600701	HMGA1	125853	AD
6p21.31	603632	RPS10	613308	AD
6p21.31	614708	SCUBE3	619184	AR
6p21.31	613976	FANCE	600901	AR
6p21.31	609427	LHFPL5	610265	AR
6p21.31	608480	SLC26A8	606766	AD, AR
6p21.2	601301	PPIL1	619301	AR
6p21.2	603337	DNAH8	619095	AR
6p21.2	606627	DAAM2	619263	AR
6p21.1	609514	TAF8	619972	AR
6p21.1	606628	GNMT	606664	AR
6p21.1	601498	PEX6	616617	AR
6p21.1	601498	PEX6	614862	AR
6p21.1	601498	PEX6	614863	AD, AR
6p21.1	601646	PPP2R5D	616355	AD
6p21.1	609577	CUL7	273750	AR
6p21.1	610060	POLR1C	616494	AR
6p21.1	610060	POLR1C	248390	AR
6p21.1	603968	POLH	278750	AR
6p21.1	607434	GTPBP2	617988	AR
6p21.1	612648	RSPH9	612650	AR
6p21.1	610788	SLC35B2	620269	AR
6p21.1	612035	AARS2	614096	AR
6p21.1	612035	AARS2	615889	AR
6p12.3	601690	PLA2G7	614278	AR
6p12.2	608815	EFHC1	607631	AD
6p12.2	608815	EFHC1	254770	AD
6p12.1	611805	ELOVL5	615957	AD
6p12.1	606857	GCLC	230450	AR
6p12.1-p11.2	606144	RAB23	201000	AR
6q13	612625	LMBRD1	277380	AR
6q13	607357	KCNQ5	617601	AD
6q13	614667	MTO1	614702	AR
6q13	604322	SLC17A5	604369	AR
6q13	604322	SLC17A5	269920	AR
6q13-q14.1	120320	COL12A1	616470	AR
6q13-q14.1	120320	COL12A1	616471	AD
6q14.1	600970	MYO6	606346	AD
6q14.1	600970	MYO6	606346	AD
6q14.1	600970	MYO6	607821	AR
6q14.1	612870	PHIP	617991	AD
6q14.1	611408	LCA5	604537	AR
6q14.1	605512	ELOVL4	614457	AR
6q14.1	605512	ELOVL4	133190	AD
6q14.1	605512	ELOVL4	600110	AD
6q14.1	248611	BCKDHB	248600	AR
6q14.2	609891	RIPPLY2	616566	AR
6q14.2	615410	MRAP2	615457	AD
6q14.3	604613	TBX18	143400	AD
6q14.3	129190	NT5E	211800	AR
6q14.3	616105	SNX14	616354	AR
6q14.3	616213	ZNF292	619188	AD
6q15	605634	SLC35A1	603585	AR
6q15	611524	RARS2	611523	AR
6q15	612739	SPACA1	620490	AR
6q15	608268	RRAGD	620152	AD
6q15	605394	BACH2	618394	AD
6q15	602614	MAP3K7	157800	AD
6q15	602614	MAP3K7	617137	AD
6q16.1	611776	NDUFAF4	618237	AR
6q16.1-q16.2	605654	FBXL4	615471	AR
6q16.2	618439	USP45	618513	AR
6q16.2	616741	PRDM13	619761	AR
6q16.2	616741	PRDM13	619909	AR
6q16.3	138244	GRIK2	611092	AR
6q16.3	138244	GRIK2	619580	AD
6q16.3	610876	HACE1	616756	AR
6q21	604577	BVES	616812	AR
6q21	605824	POPDC3	618848	AR
6q21	604261	ATG5	617584	AR
6q21	610502	RTN4IP1	616732	AR
6q21	617209	QRSL1	618835	AR
6q21	610564	PDSS2	614652	AR
6q21	613667	SOBP	613671	AR
6q21	608648	SEC63	617004	AD
6q21	607649	OSTM1	259720	AR
6q21	618424	ARMC2	618433	AR
6q21	603356	CD164	616969	AD
6q21	614064	ZBTB24	614069	AR
6q21	605035	WASF1	618707	AD
6q21	605585	CDC40	619302	AR
6q21	614720	CDK19	618916	AD
6q21	600133	LAMA4	615235	AD
6q22.1	605942	DSE	615539	AR
6q22.1	604714	TSPYL1	608800	AR
6q22.1	612659	RFX6	615710	AR
6q22.1	610463	NUS1	617082	AR
6q22.1	610463	NUS1	617831	AD
6q22.33	156225	LAMA2	607855	AR
6q22.33	156225	LAMA2	618138	AR
6q23.2	605042	MED23	614249	AR
6q23.2	173335	ENPP1	125853	AD
6q23.2	173335	ENPP1	601665	AD, AR
6q23.2	173335	ENPP1	208000	AR
6q23.2	173335	ENPP1	615522	AD
6q23.2	173335	ENPP1	613312	AR
6q23.2	603550	EYA4	605362	AD
6q23.2	603550	EYA4	601316	AD
6q23.3	608894	AHI1	608629	AR
6q23.3	601757	PEX7	614879	AR
6q23.3	601757	PEX7	215100	AR
6q23.3	107470	IFNGR1	209950	AR
6q23.3	107470	IFNGR1	615978	AD
6q23.3	191163	TNFAIP3	616744	AD
6q23.3	609301	PERP	619209	AR
6q23.3	609301	PERP	619208	AD
6q24.1	614825	REPS1	617916	AR
6q24.1	602937	CITED2	614433	AD
6q24.1	602937	CITED2	614431	AD
6q24.2	143054	HIVEP2	616977	AD
6q24.2	603164	PEX3	617370	AR
6q24.2	603164	PEX3	614882	AR
6q24.2	620074	LTV1	620199	AR
6q24.2	605014	STX11	603552	AR
6q24.3	607566	EPM2A	254780	AR
6q24.3-q25.1	607955	SASH1	618373	AR
6q24.3-q25.1	607955	SASH1	127500	AD
6q25.1	605101	TAB2	614980	AD
6q25.1	614917	RMND1	614922	AR
6q25.2	608441	SYNE1	618484	AR
6q25.2	608441	SYNE1	612998	AD
6q25.2	608441	SYNE1	610743	AR
6q25.3	614556	ARID1B	135900	AD
6q25.3	614725	SERAC1	614739	AR
6q25.3	608780	GTF2H5	616395	AR
6q25.3	615876	RSPH3	616481	AR
6q25.3	619529	PNLDC1	619528	AR
6q27	610652	PDE10A	616921	AR
6q27	610652	PDE10A	616922	AD
6q27	612944	RNASET2	612951	AR
6q27	607223	SMOC2	125400	AR
6q27	606582	DLL1	618709	AD
6q27	602017	PSMB1	620038	AR
6q27	600075	TBP	168600	AD
6q27	600075	TBP	607136	AD
7p22.3	611061	FAM20C	259775	AR
7p22.3	176911	PRKAR1B	619680	AD
7p22.3	612056	GET4	620200	AR
7p22.3	611345	INTS1	618571	AR
7p22.3	602686	MAD1L1	620189	AR
7p22.3	614506	BRAT1	618056	AR
7p22.3	614506	BRAT1	614498	AR
7p22.3	617631	IQCE	617642	AR
7p22.2	607210	CARD11	616452	AD
7p22.2	607210	CARD11	615206	AR
7p22.2	607210	CARD11	617638	AD
7p22.1	102630	ACTB	243310	AD
7p22.1	102630	ACTB	607371	AD
7p22.1	102630	ACTB	620475	AD
7p22.1	609948	RNF216	212840	AR
7p22.1	600259	PMS2	619101	AR
7p22.1	600859	AIMP2	618006	AR
7p22.1	613635	EIF2AK1	618878	AD
7p22.1	602048	RAC1	617751	AD
7p22.1	609024	KDELR2	619131	AR
7p21.3	603833	NDUFA4	619065	AR
7p21.3	613413	TMEM106B	617964	AD
7p21.1	600253	AHR	618345	AR
7p15.3	603339	DNAH11	611884	AR
7p15.3	607980	TOMM7	620601	AR
7p15.3	611119	KLHL7	617055	AR
7p15.3	611119	KLHL7	612943	AD
7p15.3	123970	CYCS	612004	AD
7p15.2	600124	HNRNPA2B1	615422	AD
7p15.2	600124	HNRNPA2B1	620460	AD
7p15.2	142955	HOXA1	601536	AR
7p15.2	142955	HOXA1	601536	AR
7p15.2	604685	HOXA2	612290	AD, AR
7p15.2	604685	HOXA2	612290	AD, AR
7p15.2	142958	HOXA11	605432	AD
7p15.2	142959	HOXA13	176305	AD
7p15.2	142959	HOXA13	140000	AD
7p14.3	602987	PDE1C	618140	AD
7p14.3	607331	RP9	180104	AD
7p14.3	607968	BBS9	615986	AR
7p14.3	608699	BMPER	608022	AR
7p14.2	616027	ANLN	616032	AD
7p14.1	606570	SFRP4	265900	AR
7p14.1	179550	RALA	619311	AD
7p14.1	603309	CDK13	617360	AD
7p14.1	165240	GLI3	175700	AD
7p14.1	165240	GLI3	146510	AD
7p14.1	165240	GLI3	174200	AD
7p14.1	165240	GLI3	174700	AD
7p13	109750	BLVRA	614156	AD, AR
7p13	602981	AEBP1	618000	AR
7p13	607707	CAMK2B	617799	AD
7p13	613022	OGDH	203740	AR
7p12.3	103072	ADCY1	610154	AR
7p12.2	608498	ZPBP	619799	AR
7p12.2	603023	IKZF1	616873	AD
7p11.2	131550	EGFR	616069	AR
7p11.2	131550	EGFR	211980	AD
7p11.2	131550	EGFR	211980	AD
7p11.2	131550	EGFR	211980	AD
7p11.2	172480	PSPH	614023	AR
7p11.2	616244	CHCHD2	616710	AD
7q11.21	611499	GUSB	253220	AR
7q11.21	608310	ASL	207900	AR
7q11.21	611725	KCTD7	611726	AR
7q11.21	607444	SBDS	260400	AR
7q11.22	607270	AUTS2	615834	AD
7q11.23	604839	FKBP6	620103	AR
7q11.23	618202	DNAJC30	619382	AR
7q11.23	124015	POR	201750	AR
7q11.23	154100	MDH2	617339	AR
7q11.23	602195	HSPB1	606595	AD
7q11.23	602195	HSPB1	608634	AD
7q11.23	605356	YWHAG	617665	AD
7q21.11	606382	MAGI2	617609	AR
7q21.11	139310	GNAI1	619854	AD
7q21.11	114204	CACNA2D1	620149	AR
7q21.11	604918	PCLO	608027	AR
7q21.12	171060	ABCB4	614972	AD, AR
7q21.12	171060	ABCB4	602347	AR
7q21.12	171060	ABCB4	600803	AD, AR
7q21.12	603709	ADAM22	617933	AR
7q21.2	604001	AKAP9	611820	AD
7q21.2	604214	KRIT1	116860	AD
7q21.2	604214	KRIT1	116860	AD
7q21.2	604214	KRIT1	116860	AD
7q21.2	614518	GATAD1	614672	AR
7q21.2	602136	PEX1	234580	AR
7q21.2	602136	PEX1	214100	AR
7q21.2	602136	PEX1	601539	AR
7q21.2	603368	CDK6	616080	AR
7q21.3	604149	SGCE	159900	AD
7q21.3	603859	SLC25A13	603471	AR
7q21.3	603859	SLC25A13	605814	AR
7q21.3	600028	DLX5	220600	AR
7q21.3	600028	DLX5	183600	AD
7q21.3	108370	ASNS	615574	AR
7q22.1	603015	TRRAP	618778	AD
7q22.1	603015	TRRAP	618454	AD
7q22.1	604223	ARPC1B	617718	AR
7q22.1	602296	AP4M1	612936	AR
7q22.1	602955	TAF6	617126	AR
7q22.1	608489	STAG3	615723	AR
7q22.1	608489	STAG3	619672	AR
7q22.1	612458	ACTL6B	618468	AR
7q22.1	612458	ACTL6B	618470	AD
7q22.1	139390	GNB2	619464	AD
7q22.1	139390	GNB2	619503	AD
7q22.1	133170	EPO	617911	AR
7q22.1	133170	EPO	617907	AD
7q22.1	600011	EPHB4	618196	AD
7q22.1	600011	EPHB4	617300	AD
7q22.1	603531	AP1S1	609313	AR
7q22.1	603066	PLOD3	612394	AR
7q22.1	116896	CUX1	618330	AD
7q22.1	603131	PMPCB	617954	AR
7q22.1	604943	SLC26A5	613865	AR
7q22.1	600514	RELN	616436	AD
7q22.1	600514	RELN	257320	AR
7q22.3	616261	PUS7	618342	AR
7q22.3	610089	RINT1	618641	AR
7q22.3	606821	COG5	613612	AR
7q22.3	605646	SLC26A4	600791	AR
7q22.3	605646	SLC26A4	274600	AR
7q31.1	238331	DLD	246900	AR
7q31.1	150240	LAMB1	615191	AR
7q31.1-q31.2	614511	MDFIC	620014	AR
7q31.2	601047	CAV1	612526	AR
7q31.2	601047	CAV1	606721	AD
7q31.2	601047	CAV1	615343	AD
7q31.2	164860	MET	620019	AD
7q31.2	164860	MET	616705	AR
7q31.2	164860	MET	607278	AD
7q31.2	602421	CFTR	211400	AD
7q31.2	602421	CFTR	167800	AD
7q31.2	602421	CFTR	277180	AR
7q31.2	602421	CFTR	219700	AR
7q31.31	613138	TSPAN12	613310	AD
7q31.32	605113	AASS	238700	AR
7q31.32	613301	FEZF1	616030	AR
7q31.33	606478	POT1	620368	AR
7q31.33	606478	POT1	620367	AD
7q31.33	606478	POT1	615848	AD
7q32.1	164160	LEP	614962	AR
7q32.1	612074	RBM28	612079	AR
7q32.1	146690	IMPDH1	613837	AD
7q32.1	146690	IMPDH1	180105	AD
7q32.1	102565	FLNC	617047	AD
7q32.1	102565	FLNC	617047	AD
7q32.1	102565	FLNC	617047	AD
7q32.1	102565	FLNC	614065	AD
7q32.1	102565	FLNC	609524	AD
7q32.1	610032	TNPO3	608423	AD
7q32.1	601500	SMO	241800	AR
7q32.2	610523	CEP41	614464	AR
7q34	613344	KIAA1549	618613	AR
7q34	164757	BRAF	115150	AD
7q34	164757	BRAF	613707	AD
7q34	164757	BRAF	613706	AD
7q34	610345	AGK	614691	AR
7q34	610345	AGK	212350	AR
7q34	600439	SSBP1	165510	AD
7q35	606370	TPK1	614458	AR
7q35-q36.1	604569	CNTNAP2	610042	AR
7q36.1	601573	EZH2	277590	AD
7q36.1	123831	CDK5	616342	AR
7q36.1	600375	XRCC2	617247	AR
7q36.1	600375	XRCC2	619146	AR
7q36.1	600375	XRCC2	619145	AR
7q36.2	126141	DPP6	612956	AD
7q36.2	126141	DPP6	616311	AD
7q36.3	600725	SHH	142945	AD
7q36.3	600725	SHH	611638	AD
7q36.3	600725	SHH	147250	AD
7q36.3	142994	MNX1	176450	AD
7q36.3	614454	UBE3C	620270	AR
7q36.3	611332	DNAJB6	603511	AD
7q36.3	608532	NCAPG2	618460	AR
8p23.3	607837	CLN8	600143	AR
8p23.3	607837	CLN8	610003	AR
8p23.3	608136	ARHGEF10	608236	AD
8p23.1	607117	MCPH1	251200	AR
8p23.1	608739	ERI1	620662	AR
8p23.1	608739	ERI1	620663	AR
8p23.1	600576	GATA4	615542	AD
8p23.1	600576	GATA4	607941	AD
8p23.1	600576	GATA4	614430	AD
8p23.1	600576	GATA4	187500	AD
8p23.1	600576	GATA4	614429	AD
8p23.1	184420	FDFT1	618156	AR
8p23.1	116810	CTSB	148370	AD
8p22	601385	TUSC3	611093	AR
8p22	605558	FGF20	615721	AR
8p22	609927	VPS37A	614898	AR
8p22	613468	ASAH1	228000	AR
8p22	613468	ASAH1	159950	AR
8p21.3	609708	LPL	238600	AR
8p21.3	609708	LPL	144250	AD
8p21.3	609708	LPL	238600	AR
8p21.3	606939	ATP6V1B2	124480	AD
8p21.3	606939	ATP6V1B2	616455	AD
8p21.3	602302	HR	203655	AR
8p21.3	602302	HR	209500	AR
8p21.3	608302	LGI3	620007	AR
8p21.3	112264	BMP1	614856	AR
8p21.3	608736	SLC39A14	144755	AD
8p21.3	608736	SLC39A14	617013	AR
8p21.3	603612	TNFRSF10B	275355	AR
8p21.2	162280	NEFL	617882	AD
8p21.2	162280	NEFL	607734	AD, AR
8p21.2	162280	NEFL	607684	AD
8p21.2-p21.1	132811	EPHX2	143890	AD, AR
8p21.1	609353	ESCO2	216100	AR
8p21.1	609353	ESCO2	268300	AR
8p21.1	605744	EXTL3	617425	AR
8p12	189964	GTF2E2	616943	AR
8p12	138300	GSR	618660	AR
8p12	604611	WRN	277700	AR
8p11.23	611605	ERLIN2	620512	AD
8p11.23	611605	ERLIN2	611225	AR
8p11.23	109691	ADRB3	601665	AD, AR
8p11.23	615003	DDHD2	615033	AR
8p11.23	136350	FGFR1	615465	AD
8p11.23	136350	FGFR1	147950	AD
8p11.23	136350	FGFR1	123150	AD
8p11.23	136350	FGFR1	166250	AD
8p11.23	136350	FGFR1	101600	AD
8p11.23	136350	FGFR1	190440	AD
8p11.22	602713	ADAM9	612775	AR
8p11.21	601408	KAT6A	616268	AD
8p11.21	603258	IKBKB	618204	AD
8p11.21	603258	IKBKB	615592	AR
8p11.21	158378	SLC20A2	213600	AD
8p11.21	609520	THAP1	602629	AD
8p11.21	614649	RNF170	608984	AD
8p11.21	614649	RNF170	619686	AR
8p11.21-p11.1	610453	HGSNAT	252930	AR
8p11.21-p11.1	610453	HGSNAT	616544	AR
8q11.21	600899	PRKDC	615966	AR
8q11.21	602638	MCM4	609981	AR
8q11.23	610928	SOX17	613674	AD
8q12.1	165120	LYN	620376	AD
8q12.1	190060	MOS	620383	AR
8q12.1	603026	PLAG1	618907	AD
8q12.1	114815	CA8	613227	AR
8q12.2	608892	CHD7	214800	AD
8q12.2	608892	CHD7	612370	AD
8q12.3	600415	TTPA	277460	AR
8q12.3	603711	CYP7B1	613812	AR
8q12.3	603711	CYP7B1	270800	AR
8q13.1-q13.2	611654	CSPP1	615636	AR
8q13.2	604141	ARFGEF1	619964	AD
8q21.11	604775	TRPA1	615040	AD
8q21.11	612418	TMEM70	614052	AR
8q21.11	605266	JPH1	607831	AD, AR
8q21.11	606598	GDAP1	607831	AD, AR
8q21.11	606598	GDAP1	607706	AR
8q21.11	606598	GDAP1	608340	AR
8q21.11	606598	GDAP1	214400	AR
8q21.13	606940	ZFHX4	178300	AD
8q21.13	170993	PEX2	614866	AR
8q21.13	170993	PEX2	614867	AR
8q21.13	146660	IL7	618309	AR
8q21.13	611990	MRPS28	618958	AR
8q21.13	602064	IMPA1	617323	AR
8q21.2	611492	CA2	259730	AR
8q21.3	602667	NBN	251260	AR
8q21.3	612021	OTUD6B	617452	AR
8q22.1	605993	PDP1	608782	AR
8q22.1	612959	ESRP1	618013	AR
8q22.1	611351	INTS8	618572	AR
8q22.1	601147	GDF6	118100	AD
8q22.1	601147	GDF6	615360	AR
8q22.1	601147	GDF6	613703	AD
8q22.1	601147	GDF6	617898	AD
8q22.1	191330	UQCRB	615158	AR
8q22.1	612792	PTDSS1	151050	AD
8q22.2	602486	POP1	617396	AR
8q22.2	607817	VPS13B	216550	AR
8q22.2	609110	FBXO43	619697	AR
8q22.2	609110	FBXO43	619696	AR
8q22.2	603395	SPAG1	615505	AR
8q22.3	608576	GRHL2	618031	AD
8q22.3	608576	GRHL2	608641	AD
8q22.3	608576	GRHL2	616029	AR
8q22.3	604712	RRM2B	612075	AR
8q22.3	604712	RRM2B	612075	AR
8q22.3	604712	RRM2B	613077	AD
8q22.3	604712	RRM2B	268315	AR
8q22.3	603409	FZD6	161050	AR
8q22.3	138480	SLC25A32	616839	AR
8q22.3	613326	DPYS	222748	AR
8q22.3	618299	LRP12	620452	AD
8q22.3	618299	LRP12	164310	AD
8q23.1	603693	ZFPM2	616067	AD
8q23.1	603693	ZFPM2	187500	AD
8q23.1	610575	RSPO2	618022	AR
8q23.1	610575	RSPO2	618021	AR
8q23.3	604386	TRPS1	190350	AD
8q23.3	604386	TRPS1	190351	AD
8q24.11	606462	RAD21	611376	AR
8q24.11	606462	RAD21	614701	AD
8q24.11	608177	EXT1	133700	AD
8q24.12	602643	TNFRSF11B	239000	AR
8q24.12	604912	TAF2	615599	AR
8q24.13	601445	NDUFB9	618245	AR
8q24.13	617246	NSMCE2	617253	AR
8q24.22	605262	NDRG1	601455	AR
8q24.3	611966	TRAPPC9	613192	AR
8q24.3	610303	MAFA	147630	AD
8q24.3	611927	FAM83H	130900	AD
8q24.3	604819	PUF60	615583	AD
8q24.3	614243	OPLAH	260005	AD, AR
8q24.3	603048	GPAA1	617810	AR
8q24.3	123980	CYC1	615453	AR
8q24.3	604900	DGAT1	615863	AR
8q24.3	606027	CPSF1	618827	AD
8q24.3	604546	TONSL	271510	AR
8q24.3	603780	RECQL4	218600	AR
8q24.3	603780	RECQL4	266280	AR
8q24.3	603780	RECQL4	268400	AR
9p24.3	600014	SMARCA2	619293	AD
9p24.3	600014	SMARCA2	601358	AD
9p24.2	192977	VLDLR	224050	AR
9p24.2	607604	KCNV2	610356	AR
9p24.2	133550	SLC1A1	222730	AR
9p24.1	147796	JAK2	614521	AD
9p24.1	238300	GLDC	605899	AR
9p22.3-p22.2	608669	BNC2	618612	AD
9p21.3	156540	MTAP	112250	AD
9p21.3	600160	CDKN2A	155755	AD
9p21.3	600160	CDKN2A	606719	AD
9p21.3	600160	CDKN2A	155601	AD
9p21.2	603873	PLAA	617527	AR
9p21.2	608040	IFT74	617119	AR
9p21.2	608040	IFT74	619582	AR
9p21.2	608040	IFT74	619585	AR
9p21.2	614260	C9orf72	105550	AD
9p21.1	609507	TOPORS	609923	AD
9p21.1	606350	APTX	208920	AR
9p21.1	137060	B4GALT1	620364	AR
9p21.1	137060	B4GALT1	607091	AR
9p13.3	609787	UBAP1	618418	AD
9p13.3	602852	NUDT2	619844	AR
9p13.3	604366	DNAI1	244400	AR
9p13.3	601978	SIGMAR1	614373	AR
9p13.3	601978	SIGMAR1	605726	AR
9p13.3	606999	GALT	230400	AR
9p13.3	601023	VCP	616687	AD
9p13.3	601023	VCP	613954	AD
9p13.3	601023	VCP	167320	AD
9p13.3	602956	FANCG	614082	AR
9p13.3	614730	PIGO	614749	AR
9p13.3	190990	TPM2	108120	AD
9p13.3	190990	TPM2	108120	AD
9p13.3	190990	TPM2	609285	AD
9p13.3	609471	GBA2	614409	AR
9p13.3	108961	NPR2	602875	AR
9p13.3	108961	NPR2	615923	AD
9p13.3	108961	NPR2	616255	AD
9p13.2	604296	GRHPR	260000	AR
9p13.2	606489	EXOSC3	614678	AR
9q21.11	606829	FXN	229300	AR
9q21.11	606829	FXN	229300	AR
9q21.12	609386	SMC5	620185	AR
9q21.13	601972	RORB	618357	AD
9q21.13	607009	TRPM6	602014	AR
9q21.2	605978	VPS13A	200150	AR
9q21.2	617110	CEP78	617236	AR
9q21.2	610936	PSAT1	610992	AR
9q21.2	610936	PSAT1	616038	AR
9q21.32	600712	HNRNPK	616580	AD
9q21.33	600456	NTRK2	617830	AD
9q21.33	600456	NTRK2	613886	AD
9q21.33	606830	AGTPBP1	618276	AR
9q21.33	611006	ISCA1	617613	AR
9q22.2	607693	SECISBP2	609698	AR
9q22.31	600529	AUH	250950	AR
9q22.31	602337	ROR2	113000	AD
9q22.31	602337	ROR2	268310	AR
9q22.31	605712	SPTLC1	620285	AD
9q22.31	605712	SPTLC1	162400	AD
9q22.31	609797	BICD2	615290	AD
9q22.31	609797	BICD2	618291	AD
9q22.32	613899	FANCC	227645	AR
9q22.32	601309	PTCH1	109400	AD
9q22.32	601309	PTCH1	610828	AD
9q22.33	611258	TDRD7	613887	AR
9q22.33	611153	XPA	278700	AR
9q22.33	602617	FOXE1	616534	AD
9q22.33	602617	FOXE1	241850	AR
9q22.33	605202	NANS	610442	AR
9q22.33	607340	GABBR2	617904	AD
9q22.33	607340	GABBR2	617903	AD
9q22.33	615370	ANKS6	615382	AR
9q22.33	190181	TGFBR1	132800	AD
9q22.33	190181	TGFBR1	609192	AD
9q22.33	607905	ALG2	607906	AR
9q22.33	607905	ALG2	616228	AR
9q31.1	243305	INVS	602088	AR
9q31.1	600046	ABCA1	604091	AD
9q31.1	600046	ABCA1	205400	AR
9q31.1-q31.2	606105	SLC44A1	618868	AR
9q31.2	607440	FKTN	611615	AR
9q31.2	607440	FKTN	253800	AR
9q31.2	607440	FKTN	613152	AR
9q31.2	607440	FKTN	611588	AR
9q31.2	611236	TMEM38B	615066	AR
9q31.2	617371	ZNF462	618619	AD
9q32	603085	SLC31A1	620306	AR
9q32	607795	PRPF4	615922	AD
9q32	125270	ALAD	612740	AR
9q32	125270	ALAD	612740	AR
9q32	611278	KIF12	619662	AR
9q32	608461	COL27A1	615155	AR
9q33.1	187380	TNC	615629	AD
9q33.1	602290	TRIM32	615988	AR
9q33.1	602290	TRIM32	254110	AR
9q33.2	608201	CDK5RAP2	604804	AR
9q33.2	137350	GSN	105120	AD
9q33.2	603359	NDUFA8	619272	AR
9q33.3	618315	RPL35	618312	AD
9q33.3	602575	LMX1B	256020	AD
9q33.3	602575	LMX1B	161200	AD
9q33.3-q34.11	610933	LRSAM1	614436	AD, AR
9q34.11	602926	STXBP1	612164	AD, AR
9q34.11	103000	AK1	612631	AR
9q34.11	603564	DPM2	615042	AR
9q34.11	602377	DNM1	616346	AD
9q34.11	602377	DNM1	620352	AR
9q34.11	602580	GOLGA2	620240	AR
9q34.11	612898	COQ4	616276	AR
9q34.11	612898	COQ4	620666	AR
9q34.11	604194	SLC27A4	608649	AR
9q34.11	603371	GLE1	611890	AR
9q34.11	603371	GLE1	253310	AR
9q34.11	182810	SPTAN1	613477	AD
9q34.11	182810	SPTAN1	620540	AD
9q34.11	182810	SPTAN1	620528	AD
9q34.11	182810	SPTAN1	620538	AD
9q34.11	608360	LRRC8A	613506	AD
9q34.11	610746	DOLK	610768	AR
9q34.11	615587	NUP188	618804	AR
9q34.11	600184	CRAT	617917	AR
9q34.11	605204	TOR1A	618947	AR
9q34.11	605204	TOR1A	128100	AD
9q34.11	603470	ASS1	215700	AR
9q34.12	616458	PRDM12	616488	AR
9q34.12	189980	ABL1	617602	AD
9q34.12	604349	LAMC3	614115	AR
9q34.13	114350	NUP214	618426	AR
9q34.13	607423	POMT1	236670	AR
9q34.13	607423	POMT1	613155	AR
9q34.13	607423	POMT1	609308	AR
9q34.13	605044	MED27	619286	AR
9q34.13	618689	NTNG2	618718	AR
9q34.13	608465	SETX	602433	AD
9q34.13	608465	SETX	606002	AR
9q34.13	605284	TSC1	191100	AD
9q34.2	185620	SURF1	616684	AR
9q34.2	185620	SURF1	220110	AR
9q34.3	120215	COL5A1	130000	AD
9q34.3	120215	COL5A1	619329	AD
9q34.3	611971	MRPS2	617950	AR
9q34.3	608167	KCNT1	614959	AD
9q34.3	608167	KCNT1	615005	AD
9q34.3	613774	CAMSAP1	620316	AR
9q34.3	600577	LHX3	221750	AR
9q34.3	613036	PMPCA	213200	AR
9q34.3	613037	INPP5E	213300	AR
9q34.3	613037	INPP5E	610156	AR
9q34.3	190198	NOTCH1	616028	AD
9q34.3	190198	NOTCH1	109730	AD
9q34.3	603100	AGPAT2	608594	AR
9q34.3	600047	ABCA2	618808	AR
9q34.3	604346	MAN1B1	614202	AR
9q34.3	138249	GRIN1	619814	AR
9q34.3	138249	GRIN1	614254	AD
9q34.3	138249	GRIN1	617820	AR
9q34.3	613354	TPRN	613307	AR
9q34.3	602660	TUBB4B	617879	AD
9q34.3	607001	EHMT1	610253	AD
9q34.3	601012	CACNA1B	618497	AR
10p15.3	616768	TUBB8	616780	AD, AR
10p15.3	618586	WDR37	618652	AD
10p15.2	618211	PITRM1	619405	AR
10p14	131320	GATA3	146255	AD
10p14	614984	DHTKD1	615025	AD
10p14	614984	DHTKD1	204750	AR
10p13	602432	OPTN	613435	AD, AR
10p13	602432	OPTN	137760	AD
10p13	609357	MCM10	619313	AR
10p13	602026	PHYH	266500	AR
10p13	605988	DCLRE1C	603554	AR
10p13	605988	DCLRE1C	602450	AR
10p13	604063	ITGA8	191830	AR
10p13	193060	VIM	116300	AD
10p12.31	602409	MLLT10	601626	AD
10p12.2	607194	PTF1A	615935	AR
10p12.2	607194	PTF1A	609069	AR
10p12.1	606808	MYO3A	607101	AR
10p12.1	607429	PDSS1	614651	AR
10p12.1	610855	ANKRD26	188000	AD
10p12.1	607472	YME1L1	617302	AR
10p12.1	616618	ACBD5	618863	AR
10p12.1	602207	RAB18	614222	AR
10p12.1	615049	WAC	616708	AD
10p11.22	189909	ZEB1	613270	AD
10p11.22	189909	ZEB1	609141	AD
10q11.21	611448	BMS1	107600	AD
10q11.21	164761	RET	142623	AD
10q11.21	164761	RET	142623	AD
10q11.21	164761	RET	155240	AD
10q11.21	164761	RET	171400	AD
10q11.21	164761	RET	162300	AD
10q11.21	164761	RET	171300	AD
10q11.21	152390	ALOX5	600807	AD
10q11.23	609413	ERCC6	278800	AR
10q11.23	609413	ERCC6	211980	AD
10q11.23	609413	ERCC6	214150	AR
10q11.23	609413	ERCC6	133540	AR
10q11.23	609413	ERCC6	616946	AD
10q11.23	609413	ERCC6	600630	AR
10q11.23	600336	SLC18A3	617239	AR
10q11.23	617513	OGDHL	619701	AR
10q11.23-q21.1	176894	PRKG1	615436	AD
10q21.1	600438	TFAM	617156	AR
10q21.1	614295	BICC1	601331	AD
10q21.3	129010	EGR2	607678	AD
10q21.3	129010	EGR2	145900	AD, AR
10q21.3	129010	EGR2	605253	AD, AR
10q21.3	609875	ATOH7	221900	AR
10q21.3	601810	DNA2	615807	AR
10q21.3	601810	DNA2	615156	AD
10q22.1	609397	STOX1	609404	AD
10q22.1	604882	NEUROG3	610370	AR
10q22.1	120350	COL13A1	616720	AR
10q22.1	601265	NODAL	270100	AD
10q22.1	603729	SGPL1	617575	AR
10q22.1	126090	PCBD1	264070	AR
10q22.1	612373	SLC29A3	602782	AR
10q22.1	176801	PSAP	619491	AD
10q22.1	176801	PSAP	611721	AR
10q22.1	176801	PSAP	611722	AR
10q22.1	176801	PSAP	249900	AR
10q22.1	603799	CHST3	143095	AR
10q22.1	614215	ASCC1	616867	AR
10q22.2	618413	FAM149B1	618763	AR
10q22.2	609204	MRPS16	610498	AR
10q22.2	602123	CAMK2G	618522	AD
10q22.2	191840	PLAU	104300	AD
10q22.2	191840	PLAU	601709	AD
10q22.2	193065	VCL	613255	AD
10q22.2	102750	ADK	614300	AR
10q22.2	605880	KAT6B	606170	AD
10q22.2	605880	KAT6B	603736	AD
10q22.3	600150	KCNMA1	618596	AD
10q22.3	600150	KCNMA1	617643	AR
10q22.3	600150	KCNMA1	618729	AD
10q22.3	600150	KCNMA1	609446	AD
[truncated: 1,926 more rows]

## Sheet: CGI- AD-AR autosomes phenotypes
Cytogenetic location	Gene/Locus MIM number	Gene	Phenotype MIM number	Inheritance		The data used in the presented results of Table 1.
1p36.33	147571	ISG15	616126	AR
1p36.33	600315	TNFRSF4	615593	AR
1p36.23	605763	SLC45A1	617532	AR
1p36.22	601791	PEX14	614887	AR
1p36.22	605102	MASP2	613791	AR
1p36.22	108780	NPPA	612201	AD
1p36.22	108780	NPPA	615745	AR
1p36.21	601405	CTRC	167800	AD
1p36.21	609443	CELA2A	618620	AD
1p36.13	602023	CLCNKB	607364	AR
1p36.13	606755	PADI3	191480	AR
1p36.13	610363	PADI6	617234	AR
1p36.13	172411	PLA2G2A	114500	AD
1p36.13	601192	PLA2G5	228980	AR
1p36.12	120550	C1QA	613652	AR
1p36.12	120575	C1QC	620322	AR
1p36.12	120570	C1QB	620321	AR
1p36.11	604175	RPL11	612562	AD
1p36.11	111700	RHCE	617970	AR
1p36.11	604630	NR0B2	601665	AD, AR
1p36.11	604973	FCN3	613860	AR
1p35.2	153390	LCK	615758	AR
1p34.3	605425	GJB4	617524	AD
1p34.3	120252	COL8A2	136800	AD
1p34.3	120252	COL8A2	609140	AD
1p34.3	138971	CSF3R	162830	AD
1p34.3	138971	CSF3R	617014	AR
1p34.3	602135	DNALI1	620354	AR
1p34.2	610036	CLDN19	248190	AR
1p34.2	600222	TIE1	619401	AD
1p34.2	159530	MPL	601977	AD
1p34.2	159530	MPL	604498	AR
1p34.1	613521	UROD	176100	AD, AR
1p34.1	613521	UROD	176100	AD, AR
1p34.1	609831	MMACHC	277400	AR
1p32.3	147892	DIO1	619855	AD
1p32.3	606412	BSND	602522	AR
1p32.3	606412	BSND	602522	AR
1p32.2	120950	C8A	613790	AR
1p32.2	120960	C8B	613789	AR
1p31.3	604774	ANGPTL3	605019	AR
1p31.3	608375	DNAJC6	615528	AR
1p31.3	608375	DNAJC6	615528	AR
1p31.3	180069	RPE65	204100	AR
1p31.3	180069	RPE65	613794	AR
1p31.3	180069	RPE65	618697	AD
1p31.1	613932	TNNI3K	616117	AD
1p31.1	611327	DNAJB4	620326	AR
1p22.1	602144	BRDT	617644	AR
1p22.1	601691	ABCA4	153800	AD
1p22.1	601691	ABCA4	604116	AR
1p22.1	601691	ABCA4	248200	AR
1p22.1	601691	ABCA4	248200	AR
1p22.1	601691	ABCA4	601718	AR
1p22.1	601691	ABCA4	248200	AR
1p21.2	248610	DBT	248600	AR
1p21.1	120280	COL11A1	618533	AD
1p21.1	120280	COL11A1	228520	AR
1p21.1	120280	COL11A1	154780	AD
1p21.1	120280	COL11A1	604841	AD
1p13.3	614989	EPS8L3	612841	AD
1p13.2	600716	PTPN22	222100	AR
1p13.2	600716	PTPN22	152700	AD
1p13.2	102770	AMPD1	615511	AR
1p13.2	188540	TSHB	275100	AR
1p13.1	114251	CASQ2	611938	AR
1p13.1	162361	NHLH2	619755	AR
1p12	604127	TBX15	260660	AR
1p12	613890	HSD3B2	201810	AR
1p12	600234	HMGCS2	605911	AR
1q21.1	617457	POLR3GL	619234	AR
1q21.2	121013	GJA5	614049	AD
1q21.2	121013	GJA5	108770	AD
1q21.2	600897	GJA8	116200	AD
1q21.2	612805	TARS2	615918	AR
1q21.2	602201	ECM1	247100	AR
1q21.3	601105	CTSK	265800	AR
1q21.3	608095	SCNM1	620107	AR
1q21.3	604188	SELENBP1	618148	AR
1q21.3	602943	RORC	616622	AR
1q21.3	190370	TCHH	617252	AR
1q21.3	135940	FLG	146700	AD, AR
1q21.3	616284	FLG2	618084	AR
1q21.3	602983	KCNN3	618658	AD
1q21.3	610595	FLAD1	255100	AR
1q22	158340	MUC1	174000	AD
1q22	609712	PKLR	102900	AD
1q22	609712	PKLR	266200	AR
1q22	607292	SEMA4A	610283	AR
1q22	607292	SEMA4A	610282	AR
1q23.1	182860	SPTA1	130600	AD
1q23.1	182860	SPTA1	266140	AR
1q23.1	182860	SPTA1	270970	AR
1q23.2	602208	KCNJ10	600791	AR
1q23.2	602208	KCNJ10	612780	AR
1q23.2	182340	ATP1A2	104290	AD
1q23.2	182340	ATP1A2	619605	AD
1q23.2	182340	ATP1A2	619602	AR
1q23.2	182340	ATP1A2	602481	AD
1q23.2	182340	ATP1A2	602481	AD
1q23.2	114250	CASQ1	616231	AD
1q23.2	600279	PEX19	614886	AR
1q23.3	610554	UFC1	618076	AR
1q23.3	107670	APOA2	143890	AD, AR
1q23.3	159440	MPZ	607791	AD
1q23.3	159440	MPZ	118200	AD
1q23.3	159440	MPZ	607677	AD
1q23.3	159440	MPZ	607736	AD
1q23.3	159440	MPZ	145900	AD, AR
1q23.3	159440	MPZ	618184	AD
1q23.3	159440	MPZ	180800	AD
1q23.3	146790	FCGR2A	152700	AD
1q23.3	146790	FCGR2A	219700	AR
1q23.3	146740	FCGR3A	615707	AR
1q23.3	604590	FCGR2B	152700	AD
1q23.3	605537	ATF6	616517	AR
1q23.3	191311	DDR2	271665	AR
1q23.3	191311	DDR2	618175	AD
1q23.3	176310	PBX1	617641	AD
1q24.2	186780	CD247	610163	AR
1q24.2	605205	ADCY10	143870	AD
1q24.2	604614	TBX19	201400	AR
1q24.2	612309	F5	600880	AR
1q24.2	612309	F5	614389	AD
1q24.2	612309	F5	188055	AD
1q24.2	612309	F5	227400	AR
1q24.2	612309	F5	188055	AD
1q24.2	607983	GORAB	231070	AR
1q24.3	136132	FMO3	602079	AR
1q24.3	601652	MYOC	137750	AD
1q24.3	134638	FASLG	211980	AD
1q24.3	134638	FASLG	601859	AD
1q25.1	107300	SERPINC1	613118	AD, AR
1q25.1	609424	RC3H1	618998	AR
1q25.1	601995	TNR	619653	AR
1q25.2	619485	PAPPA2	619489	AR
1q25.3	180435	RNASEL	601518	AD
1q25.3	150292	LAMC2	619785	AR
1q25.3	150292	LAMC2	619786	AR
1q25.3	608515	NCF2	233710	AR
1q31.1	604283	PRG4	208250	AR
1q31.1	600522	PLA2G4A	618372	AR
1q31.3	610044	KCNT2	617771	AD
1q31.3	134370	CFH	235400	AD, AR
1q31.3	134370	CFH	610698	AD
1q31.3	134370	CFH	126700	AD
1q31.3	134370	CFH	609814	AD, AR
1q31.3	605336	CFHR3	235400	AD, AR
1q31.3	605336	CFHR3	603075	AD
1q31.3	134371	CFHR1	235400	AD, AR
1q31.3	134371	CFHR1	603075	AD
1q31.3	608593	CFHR5	614809	AD
1q31.3	134580	F13B	613235	AR
1q31.3	604210	CRB1	613835	AR
1q31.3	604210	CRB1	172870	AD
1q31.3	604210	CRB1	600105	AR
1q31.3-q32.1	151460	PTPRC	619924	AR
1q32.1	114208	CACNA1S	601887	AD
1q32.1	114208	CACNA1S	188580	AD
1q32.1	114208	CACNA1S	620246	AD, AR
1q32.1	114208	CACNA1S	170400	AD
1q32.1	191045	TNNT2	601494	AD
1q32.1	191045	TNNT2	612422	AD
1q32.1	191045	TNNT2	115195	AD
1q32.1	191045	TNNT2	601494	AD
1q32.1	602715	LMOD1	619362	AR
1q32.1	601525	CHI3L1	181500	AD
1q32.1	600031	CHIT1	614122	AR
1q32.1	128260	SNRPE	615059	AD
1q32.1	179820	REN	267430	AR
1q32.1	179820	REN	613092	AD
1q32.1	603286	KISS1	614842	AR
1q32.2	150310	LAMB3	104530	AD
1q32.2	150310	LAMB3	226650	AR
1q32.2	150310	LAMB3	226700	AR
1q32.2	600713	HSD11B1	614662	AD
1q32.3	180040	RD3	610612	AR
1q41	608400	USH2A	613809	AR
1q41	608400	USH2A	276901	AR
1q42.13	608803	GJC2	613206	AR
1q42.13	608803	GJC2	608804	AR
1q42.13	608803	GJC2	613480	AD
1q42.13	608616	OBSCN	620235	AR
1q42.2	106150	AGT	267430	AR
1q42.2	606425	EGLN1	609070	AD
1q42.2	606425	EGLN1	609820	AD
1q42.3	604934	TBCE	617207	AR
1q42.3	604934	TBCE	241410	AR
1q42.3	604934	TBCE	244460	AR
1q43	118494	CHRM3	100100	AR
1q43	608832	GREM2	617275	AD
1q43-q44	611223	AKT3	615937	AD
1q44	606416	NLRP3	607115	AD
1q44	606416	NLRP3	617772	AD
1q44	606416	NLRP3	120100	AD
1q44	606416	NLRP3	148200	AD
1q44	606416	NLRP3	191900	AD
2p25.3	606765	TPO	274500	AR
2p25.3	613084	MYT1L	616521	AD
2p24.3	608025	NBAS	616483	AR
2p24.3	608025	NBAS	614800	AR
2p23.3	603681	OTOF	601071	AR
2p23.3	603681	OTOF	601071	AR
2p23.3	137960	MPV17	618400	AR
2p23.3	137960	MPV17	256810	AR
2p23.1	607633	XDH	278300	AR
2p22.3	606831	NLRC4	616115	AD
2p22.3	606831	NLRC4	616050	AD
2p22.1	137030	GALM	618881	AR
2p21	617083	DYNC2LI1	617088	AR
2p21	605459	ABCG5	618666	AR
2p21	605460	ABCG8	210250	AR
2p21	104614	SLC3A1	220100	AD, AR
2p16.3	136435	FSHR	233300	AR
2p16.3	136435	FSHR	608115	AD
2p16.3	136435	FSHR	276400	AR
2p15	601789	PEX13	614883	AR
2p15	601789	PEX13	614885	AR
2p13.3	611765	ASPRV1	146750	AD
2p13.3	192132	ATP6V1B1	267300	AR
2p13.1	102545	ACTG2	619431	AD
2p13.1	102545	ACTG2	155310	AD
2p13.1	613555	TET3	618798	AD, AR
2p11.2	615427	ELMOD3	619500	AD
2p11.2	615427	ELMOD3	615429	AR
2p11.2	178640	SFTPB	265120	AR
2q11.2	608860	ASTL	619643	AR
2q11.2	176947	ZAP70	617006	AR
2q11.2	176947	ZAP70	269840	AR
2q11.2-q12.1	147810	IL1R1	259680	AD
2q13	604095	EDAR	129490	AD
2q13	604095	EDAR	224900	AR
2q14.1	605510	IL37	619398	AR
2q14.1	605507	IL36RN	614204	AR
2q14.1	147679	IL1RN	612852	AR
2q14.1	147679	IL1RN	612852	AR
2q14.2	165230	GLI2	615849	AD
2q14.2	165230	GLI2	610829	AD
2q14.3	612283	PROC	176860	AD
2q14.3	612283	PROC	612304	AR
2q21.1	605194	CFC1	605376	AD
2q21.1	617878	TUBA3D	617928	AD
2q21.3	602536	RAB3GAP1	619420	AR
2q21.3	602536	RAB3GAP1	600118	AR
2q21.3	603202	LCT	223000	AR
2q22.1	605238	HNMT	600807	AD
2q22.1	605238	HNMT	616739	AR
2q22.2	605197	KYNU	236800	AR
2q22.2	605197	KYNU	617661	AR
2q22.3	605802	ZEB2	235730	AD
2q23.3	161650	NEB	619334	AR
2q23.3	161650	NEB	256030	AR
2q24.2	147558	ITGB6	616221	AR
2q24.2	604616	TBR1	606053	AD
2q24.3	182391	SCN3A	617938	AD
2q24.3	182391	SCN3A	617935	AD
2q24.3	182390	SCN2A	613721	AD
2q24.3	182390	SCN2A	618924	AD
2q24.3	182390	SCN2A	607745	AD
2q24.3	182389	SCN1A	619317	AD
2q24.3	182389	SCN1A	607208	AD
2q24.3	182389	SCN1A	604403	AD
2q24.3	182389	SCN1A	604403	AD
2q24.3	182389	SCN1A	609634	AD
2q31.1	603201	ABCB11	605479	AR
2q31.1	603201	ABCB11	601847	AR
2q31.1	603331	DYNC1I2	618492	AR
2q31.1	100690	CHRNA1	253290	AR
2q31.1	100690	CHRNA1	601462	AD
2q31.1	100690	CHRNA1	608930	AD, AR
2q31.2	604961	PDE11A	610475	AD
2q31.2	188840	TTN	604145	AD
2q31.2	188840	TTN	613765	AD
2q31.2	188840	TTN	611705	AR
2q31.2	188840	TTN	608807	AR
2q31.2	188840	TTN	603689	AD
2q31.2	188840	TTN	600334	AD
2q32.1	114190	CALCRL	618773	AR
2q32.2	120180	COL3A1	130050	AD
2q32.2	120180	COL3A1	618343	AR
2q32.2	120190	COL5A2	130010	AD
2q32.2	601788	MSTN	614160	AR
2q33.1	601762	CASP10	603909	AD
2q33.1	601763	CASP8	607271	AR
2q33.1	601763	CASP8	114480	AD
2q33.1	601763	CASP8	211980	AD
2q33.2	123890	CTLA4	140300	AD
2q33.2	123890	CTLA4	152700	AD
2q33.2	123890	CTLA4	616100	AD
2q33.2	604558	ICOS	607594	AR
2q33.3	123680	CRYGC	604307	AD
2q33.3	123670	CRYGB	615188	AD
2q34	160780	MYL1	618414	AR
2q34	608307	CPS1	237300	AR
2q35	607800	ABCA12	601277	AR
2q35	607800	ABCA12	242500	AR
2q35	146928	CXCR2	619407	AR
2q35	604976	PRKAG3	619030	AR
2q36.3	614785	MFF	617086	AR
2q36.3	615404	TM4SF20	615432	AD
2q36.3	606152	SLC19A3	607483	AR
2q37.1	604457	SP110	235550	AR
2q37.1	613858	PRSS56	613517	AR
2q37.1	100720	CHRND	616321	AD
2q37.1	100720	CHRND	616323	AR
2q37.1	100720	CHRND	253290	AR
2q37.1	100720	CHRND	616322	AR
2q37.1	100730	CHRNG	265000	AR
2q37.1	100730	CHRNG	253290	AR
2q37.1	603208	KCNJ13	614186	AR
2q37.1	603208	KCNJ13	193230	AD
2q37.1	181031	SAG	258100	AR
2q37.1	181031	SAG	613758	AR
2q37.1	181031	SAG	620228	AD
2q37.1	191740	UGT1A1	143500	AR
2q37.1	191740	UGT1A1	218800	AR
2q37.1	191740	UGT1A1	606785	AR
2q37.1	191740	UGT1A1	237900	AD, AR
2q37.3	120250	COL6A3	158810	AD, AR
2q37.3	120250	COL6A3	616411	AR
2q37.3	120250	COL6A3	254090	AD, AR
2q37.3	604285	AGXT	259900	AR
3p25.3	601253	CAV3	192600	AD
3p25.3	601253	CAV3	123320	AD
3p25.3	601253	CAV3	611818	AD
3p25.3	601253	CAV3	614321	AD
3p25.3	601253	CAV3	606072	AD
3p25.3	612120	CIDEC	615238	AR
3p25.3	610925	IL17RC	616445	AR
3p25.3	605353	GHRL	601665	AD, AR
3p25.1	603033	COLQ	603034	AR
3p24.2	180220	RARB	615524	AD, AR
3p22.2	604427	SCN10A	615551	AD
3p22.2	604385	SCN11A	615552	AD
3p22.2	604385	SCN11A	615548	AD
3p22.1	608112	TRAK1	618201	AR
3p21.31	187520	CLEC3B	619977	AD
3p21.31	160790	MYL3	608751	AD, AR
3p21.31	606609	TREX1	152700	AD
3p21.31	606609	TREX1	225750	AD, AR
3p21.31	606609	TREX1	610448	AD
3p21.31	606609	TREX1	192315	AD
3p21.31	150325	LAMB2	609049	AR
3p21.31	139330	GNAT1	610444	AD
3p21.31	139330	GNAT1	616389	AR
3p21.31	607071	HYAL1	601492	AR
3p21.1	603332	DNAH1	617577	AR
3p21.1	603332	DNAH1	617576	AR
3p21.1	191040	TNNC1	611879	AD
3p21.1	191040	TNNC1	613243	AD
3p14.3	601802	HESX1	182230	AD, AR
3p14.3	601802	HESX1	182230	AD, AR
3p14.3	601802	HESX1	182230	AD, AR
3p14.3	602244	DNASE1L3	614420	AR
3p14.3	601641	ACOX2	617308	AR
3p14.1	616112	LMOD3	616165	AR
3p11.2	173110	POU1F1	613038	AD, AR
3q11.2	617491	NSUN3	619012	AR
3q12.3	607056	IMPG2	616152	AD
3q12.3	607056	IMPG2	613581	AR
3q13.13-q13.2	606037	CD96	211750	AD
3q13.31	126451	DRD3	190300	AD
3q13.31	126451	DRD3	181500	AD
3q13.33	610464	GPR156	620551	AR
3q13.33	607474	HGD	203500	AR
3q21.1	184600	CSTA	607936	AR
3q21.3	613012	UROC1	276880	AR
3q21.3	601055	PLXNA1	619955	AR
3q21.3	173515	GP9	231200	AR
3q22.1	180380	RHO	610445	AD
3q22.1	180380	RHO	613731	AD, AR
3q22.1	180380	RHO	136880	AD, AR
3q22.1	603212	BFSP2	611597	AD
3q25.1	606397	CLRN1	276902	AR
3q25.1	600515	P2RY12	609821	AR
3q25.31	612835	PLCH1	619895	AR
3q26.1	609845	SI	222900	AR
3q26.1	177400	BCHE	617936	AR
3q26.1	177400	BCHE	617936	AR
3q26.2	138160	SLC2A2	125853	AD
3q26.2	138160	SLC2A2	227810	AR
3q26.31	609856	SPATA16	102530	AR
3q27.1	600044	THPO	620481	AR
3q27.1	600044	THPO	187950	AD
3q27.1	600044	THPO	620478	AD
3q27.2	607365	LIPH	604379	AR
3q27.2	607365	LIPH	604379	AR
3q27.3	123730	CRYGS	116100	AD
3q27.3	138680	AHSG	203650	AR
3q27.3	142640	HRG	613116	AD
3q27.3	612358	KNG1	228960	AR
3q27.3	612358	KNG1	228960	AR
3q27.3	612358	KNG1	619363	AD
3q27.3	605441	ADIPOQ	612556	AD
3q27.3	600521	MASP1	257920	AR
3q28	603273	TP63	103285	AD
3q28	603273	TP63	604292	AD
3q28	603273	TP63	106260	AD
3q28	603273	TP63	603543	AD
3q28	603273	TP63	620311	AD
3q28	603273	TP63	129400	AD
3q28	603273	TP63	605289	AD
3q28	603959	CLDN16	248250	AR
3q29	610232	ATP13A3	265400	AR
3q29	180468	RPL35A	612528	AD
4p16.3	180072	PDE6B	163500	AD
4p16.3	180072	PDE6B	613801	AR
4p16.3	610130	SLC26A1	620372	AR
4p16.3	610130	SLC26A1	167030	AR
4p16.1	606142	SLC2A9	612076	AD, AR
4p16.1	606142	SLC2A9	612076	AD, AR
4p15.32	612013	CC2D2A	619111	AR
4p15.32	612013	CC2D2A	612285	AR
4p15.32	612013	CC2D2A	612284	AR
4p15.32	612013	CC2D2A	619845	AR
4p15.32	618988	CLRN2	619174	AR
4p14	602037	RHOH	618307	AR
4p13	603851	PHOX2B	209880	AD
4p13	613283	GRXCR1	613285	AR
4p12	137190	GABRB1	617153	AD
4p12	123825	CNGA1	613756	AR
4q13.1	617242	TECRL	614021	AR
4q13.2	138850	GNRHR	146110	AR
4q13.3	158375	MUC7	600807	AD
4q13.3	610912	AMTN	617607	AD
4q13.3	601259	AMBN	616270	AR
4q13.3	606585	ENAM	104500	AD
4q13.3	606585	ENAM	204650	AR
4q13.3	103600	ALB	615999	AD, AR
4q13.3	103600	ALB	615999	AD, AR
4q13.3	103600	ALB	616000	AR
4q13.3	104150	AFP	615970	AD
4q13.3	104150	AFP	615969	AR
4q21.21	601591	PRKG2	619636	AR
4q21.21	601591	PRKG2	619638	AR
4q22.1	612127	HSD17B13	620116	AD
4q22.1	125485	DSPP	605594	AD
4q22.1	125485	DSPP	125420	AD
4q22.1	125485	DSPP	125490	AD
4q22.1	125485	DSPP	125500	AD
4q22.1	600980	DMP1	241520	AR
4q22.3	179061	PDHA2	619828	AR
4q23	103730	ADH1C	168600	AD
4q25	217030	CFI	612923	AD
4q25	217030	CFI	615439	AD
4q25	217030	CFI	610984	AR
4q25	615004	LRIT3	615058	AR
4q25	131530	EGF	611718	AR
4q25	607347	ALPK1	614979	AD
4q25-q26	106410	ANK2	600919	AD
4q25-q26	106410	ANK2	600919	AD
4q26	605602	MYOZ2	613838	AD
4q27	605384	IL21	615767	AR
4q27	610683	BBS12	615989	AR
4q28.1	610621	INTU	617926	AR
4q28.1	610621	INTU	617925	AR
4q31.3	604357	MAB21L2	615877	AD, AR
4q31.3	134830	FGB	202400	AR
4q31.3	134830	FGB	202400	AR
4q31.3	134820	FGA	202400	AR
4q31.3	134820	FGA	105200	AD
4q32.1	134850	FGG	202400	AR
4q32.1	134850	FGG	202400	AR
4q32.1	191070	TDO2	600627	AR
4q32.1	609530	RAPGEF2	618075	AD
4q35.1	603029	TLR3	613002	AD, AR
4q35.2	229000	KLKB1	612423	AR
5p15.33	608893	SLC6A19	234500	AR
5p15.2	603335	DNAH5	608644	AR
5p13.2	606202	SLC45A2	227240	AR
5p13.2	606202	SLC45A2	227240	AR
5p13.2	606202	SLC45A2	227240	AR
5p13.2	606202	SLC45A2	606574	AR
5p13.2	612471	AGXT2	210100	AR
5p13.2	146661	IL7R	608971	AR
5p13.2	600111	SLC1A3	612656	AD
5p13.1	120940	C9	615591	AD
5p13.1	217050	C6	612446	AR
5p12	602115	FGF10	180920	AD
5q11.2	602694	NDUFS4	252010	AR
5q11.2	604624	HSPB3	613376	AD
5q11.2	609510	IL31RA	613955	AD
5q14.2	194363	XRCC4	616541	AR
5q15	162150	PCSK1	600955	AR
5q15-q21.1	602118	CHD1	617682	AD
5q21.1	611648	PPIP5K2	618422	AR
5q23.3-q31.1	615831	LYRM7	615838	AR
5q31.1	147683	IL13	600807	AD
5q31.1	601918	GDF9	618014	AR
5q31.2	605775	KLHL3	614495	AD, AR
5q31.2	604103	MYOT	609200	AD
5q31.2	603575	NME5	620032	AR
5q31.2	605664	KIF20A	619433	AR
5q31.3	605622	PCDH12	251280	AR
5q32	615762	GRXCR2	615837	AR
5q32	167790	SPINK1	608189	AD, AR
5q32	167790	SPINK1	167800	AD
5q32	167790	SPINK1	608189	AD, AR
5q32	606531	SCGB3A2	600807	AD
5q32	605010	SPINK5	256500	AR
5q32	608206	SH3TC2	601596	AR
5q32	608206	SH3TC2	613353	AD
5q32	180071	PDE6A	613810	AR
5q32	164770	CSF1R	618476	AR
5q32	164770	CSF1R	221820	AD
5q32	173410	PDGFRB	615007	AD
5q32	173410	PDGFRB	616592	AD
5q32	173410	PDGFRB	131440	AD
5q32	173410	PDGFRB	228550	AD
5q32	173410	PDGFRB	601812	AD
5q32	114078	CAMK2A	618095	AR
5q32	114078	CAMK2A	617798	AD
5q33.1	600853	NDST1	616116	AR
5q33.1	608331	SLC36A2	138500	AD
5q33.1	608331	SLC36A2	242600	AR
5q33.1	604269	FAT2	617769	AD
5q33.1	182120	SPARC	616507	AR
5q33.2	138248	GRIA1	619931	AR
5q33.2	138248	GRIA1	619927	AD
5q33.2-q33.3	601411	SGCD	601287	AR
5q33.3	606652	HAVCR2	618398	AR
5q33.3	186973	ITK	613011	AR
5q33.3	161561	IL12B	614890	AR
5q34	137160	GABRA1	615744	AD
5q34	137164	GABRG2	618396	AD
5q34	137164	GABRG2	607681	AD
5q34	137164	GABRG2	607681	AD
5q35.1	601093	FOXI1	600791	AR
5q35.1	601603	LCP2	619374	AR
5q35.1	603951	KCNMB1	608622	AD
5q35.3	182309	SLC34A1	613388	AR
5q35.3	182309	SLC34A1	616963	AR
5q35.3	182309	SLC34A1	612286	AD
5q35.3	610619	F12	610618	AD
5q35.3	610619	F12	234000	AR
5q35.3	601538	PROP1	262600	AR
5q35.3	246530	LTC4S	614037	AR
6p25.2	603453	RIPK1	618852	AD
6p25.2	603453	RIPK1	618108	AR
6p25.1	134570	F13A1	188050	AD
6p25.1	134570	F13A1	613225	AR
6p24.3-p24.2	600429	GCNT2	110800	AD
6p24.3-p24.2	600429	GCNT2	110800	AD
6p24.3-p24.2	600429	GCNT2	116700	AR
6p24.1	608723	PHACTR1	618298	AD
6p22.2	611034	SLC17A3	612671	AD
6p22.2	611034	SLC17A3	612671	AD
6p22.1	615016	OR2J3	615082	AD
6p22.1	159465	MOG	614250	AD
6p22.1	612192	ZFP57	601410	AD, AR
6p22.1	142871	HLA-G	600807	AD
6p21.33	602593	CDSN	146520	AD
6p21.33	602593	CDSN	270300	AR
6p21.33	191160	TNF	600807	AD
6p21.33	191160	TNF	157300	AD
6p21.33	606107	SLC44A4	617606	AD
6p21.33	138470	CFB	615561	AR
6p21.33	138470	CFB	612924	AD
6p21.33	120810	C4A	614380	AR
6p21.33	613815	CYP21A2	201910	AR
6p21.33	613815	CYP21A2	201910	AR
6p21.33-p21.32	600985	TNXB	606408	AR
6p21.33-p21.32	600985	TNXB	615963	AD
6p21.32	606000	BTNL2	612387	AD
6p21.32	142857	HLA-DRB1	181000	AD
6p21.32	146880	HLA-DQA1	212750	AR
6p21.32	604305	HLA-DQB1	212750	AR
6p21.32	604305	HLA-DQB1	123400	AD
6p21.32	603384	SYNGAP1	612621	AD
6p21.31	610094	DEF6	619573	AR
6p21.31	602280	TULP1	613843	AR
6p21.31	602280	TULP1	600132	AR
6p21.31	612121	PNPLA1	615024	AR
6p21.1	605086	TREM2	618193	AR
6p21.1	600364	GUCA1A	602093	AD
6p21.1	600364	GUCA1A	602093	AD
6p21.1	602275	GUCA1B	613827	AD
6p21.1	179605	PRPH2	613105	AD
6p21.1	179605	PRPH2	608133	AD, AR
6p21.1	179605	PRPH2	169150	AD
6p21.1	179605	PRPH2	608161	AD
6p21.1	179605	PRPH2	608133	AD, AR
6p21.1	179605	PRPH2	136880	AD, AR
6p12.3	180297	RHAG	268150	AR
6p12.3	180297	RHAG	185000	AD
6p12.3	601601	TFAP2B	169100	AD
6p12.3	601601	TFAP2B	617035	AD
6p12.3-p12.2	606702	PKHD1	263200	AR
6p12.1	614106	MLIP	620138	AR
6p12.1	113810	DST	615425	AR
6p12.1	113810	DST	614653	AR
6q12	612424	EYS	602772	AR
6q14.1	602870	IMPG1	616151	AD, AR
6q14.1	602870	IMPG1	153870	AD
6q21	609390	FIG4	612691	AR
6q21	609390	FIG4	612577	AD
6q21	609390	FIG4	611228	AR
6q21	609390	FIG4	216340	AR
6q21	607043	TRAF3IP2	615527	AR
6q22.1	120110	COL10A1	156500	AD
6q22.1	612647	RSPH4A	612649	AR
6q22.31	172405	PLN	613874	AD
6q22.31	121014	GJA1	218400	AR
6q22.31	121014	GJA1	617525	AD
6q22.31	121014	GJA1	164200	AD
6q22.31	121014	GJA1	257850	AR
6q22.31	121014	GJA1	104100	AD
6q22.31	121014	GJA1	186100	AD
6q22.31	603283	TRDN	615441	AR
6q23.2	608313	ARG1	207800	AR
6q24.3	604473	GRM1	617691	AD
6q24.3	604473	GRM1	614831	AR
6q25.1	612025	IYD	274800	AR
6q25.3-q26	152200	LPA	618807	AD
6q25.3-q26	152200	LPA	618807	AD
6q26	173350	PLG	619360	AD
6q26	173350	PLG	217090	AR
6q26	173350	PLG	217090	AR
7p21.1	606358	AGR2	620233	AR
7p15.3	147620	IL6	148000	AD
7p15.3	147620	IL6	222100	AR
7p15.3	147620	IL6	125853	AD
7p15.3	604368	GPNMB	617920	AR
7p14.3	614505	FKBP14	614557	AR
7p14.3	139191	GHRHR	618157	AR
7p14.3	604088	PPP1R17	143890	AD, AR
7p14.1	605485	VPS41	619389	AR
7p14.1	609062	POU6F2	601583	AD
7p13	612931	PGAM2	261670	AR
7p13	138079	GCK	125853	AD
7p13	138079	GCK	606176	AR
7p13	138079	GCK	602485	AD
7p13	138079	GCK	125851	AD
7p12.3	609721	PKD1L1	617205	AR
7p12.2-p12.1	107930	DDC	608643	AR
7q11.23	130160	ELN	123700	AD
7q11.23	130160	ELN	185500	AD
7q11.23	608512	NCF1	233700	AR
7q21.11	173510	CD36	608404	AR
7q21.11	142409	HGF	608265	AR
7q21.11	603961	SEMA3A	614897	AD
7q21.2	610456	SAMD9	617053	AD
7q21.2	610456	SAMD9	619041	AD
7q21.2	610456	SAMD9	610455	AR
7q21.2	611170	SAMD9L	159550	AD
7q21.2	611170	SAMD9L	252270	AD
7q21.2	611170	SAMD9L	619806	AD
7q21.3	120160	COL1A2	166710	AD
7q21.3	120160	COL1A2	619120	AD
7q21.3	120160	COL1A2	617821	AD
7q21.3	120160	COL1A2	225320	AR
7q21.3	120160	COL1A2	166210	AD
7q21.3	120160	COL1A2	259420	AD
7q21.3	120160	COL1A2	166220	AD
7q22.1	614107	KPNA7	620319	AR
7q22.1	124010	CYP3A4	619073	AD
7q22.1	173360	SERPINE1	613329	AD, AR
7q22.3	601232	PIK3CG	619802	AR
7q22.3-q31.1	126650	SLC26A3	214700	AR
7q31.1	600917	PPP1R3A	125853	AD
7q31.32	604867	TAS2R16	617956	AD
7q31.32	608006	LMOD2	619897	AR
7q32.1	167413	PAX4	612227	AD, AR
7q32.1	167413	PAX4	125853	AD
7q32.1	613522	OPN1SW	190900	AD
7q33	613896	BPGM	222800	AR
7q33	614352	NUP205	616893	AR
7q33	604741	AKR1D1	235555	AR
7q34	605239	ATP6V0A4	602722	AR
7q34	614084	WEE2	617996	AR
7q34	607751	TAS2R38	171200	AD
7q34	276000	PRSS1	167800	AD
7q34	606680	TRPV6	618188	AR
7q34	118425	CLCN1	160800	AD
7q34	118425	CLCN1	255700	AR
7q34	118425	CLCN1	160800	AD
7q35	610934	NOBOX	611548	AD
7q36.1	608086	GIMAP5	619463	AR
7q36.1	163729	NOS3	104300	AD
7q36.1	163729	NOS3	189800	AD
7q36.1	615054	ASB10	603383	AD
8p23.1	601922	ANGPT2	619369	AD
8p23.1	608581	RP1L1	613587	AD
8p23.1	608581	RP1L1	618826	AR
8p23.1	191305	BLK	613375	AD
8p22	612182	NAT2	243400	AR
8p21.3	603725	FGF17	615270	AD
8p21.3	178620	SFTPC	610913	AD
8p21.2	152760	GNRH1	614841	AR
8p21.2	118502	CHRNA2	610353	AD
8p12	605795	TEX15	617960	AR
8p12	614426	TTI2	615541	AR
8p11.23	615215	KCNU1	620196	AR
8p11.23	600617	STAR	201710	AR
8q11.23-q12.1	603937	RP1	180100	AD, AR
8q13.2	609562	CPA6	614417	AD, AR
8q13.2	609562	CPA6	614418	AR
8q21.13	170715	PMP2	618279	AD
8q21.3	605080	CNGB3	262300	AR
8q22.1	609884	TMEM67	602152	AR
8q22.1	609884	TMEM67	615991	AR
8q22.1	609884	TMEM67	216360	AR
8q22.1	609884	TMEM67	610688	AR
8q22.1	609884	TMEM67	607361	AR
8q22.1	609884	TMEM67	613550	AR
8q23.1	601667	ANGPT1	619361	AD
8q23.1	188545	TRHR	618573	AR
8q24.12	607620	COLEC10	248340	AR
8q24.22	188450	TG	274700	AR
8q24.3	606119	SLURP1	248300	AR
8q24.3	610613	CYP11B1	202010	AR
8q24.3	610613	CYP11B1	103900	AD
8q24.3	124080	CYP11B2	203400	AR
8q24.3	124080	CYP11B2	610600	AR
8q24.3	612757	GPIHBP1	615947	AR
8q24.3	607059	SLC39A4	201100	AR
9p23	115501	TYRP1	203290	AR
9p23	603785	MPDZ	615219	AR
9p21.2	600221	TEK	617272	AD
9p21.2	600221	TEK	600195	AD
9p13.3	602974	AQP7	614411	AR
9q21.11	176893	PRKACG	616176	AR
9q21.12-q21.13	608961	TRPM3	620253	AD
9q21.12-q21.13	608961	TRPM3	620224	AD
9q21.13	606706	TMC1	606705	AD
9q21.13	606706	TMC1	600974	AR
9q22.31	608135	ASPN	607850	AD
9q22.32	603027	FBP2	619864	AD
9q22.32	605573	HSD17B3	264300	AR
9q31.1	602938	BAAT	619232	AR
9q31.1	612724	ALDOB	229600	AR
9q31.3	604303	ACTL7A	620499	AR
9q31.3	601296	MUSK	208150	AR
9q31.3	601296	MUSK	616325	AR
9q33.2	120900	C5	615749	AD
9q33.2	120900	C5	609536	AR
9q33.3	609720	CRB2	616220	AR
9q33.3	609720	CRB2	219730	AR
9q33.3	184757	NR5A1	617480	AD
9q33.3	184757	NR5A1	612965	AD
9q33.3	184757	NR5A1	612964	AD
9q33.3	184757	NR5A1	612964	AD
9q33.3	184757	NR5A1	613957	AD
9q34.11	131195	ENG	187300	AD
9q34.12	602238	EXOSC2	617763	AR
9q34.13	604383	GFI1B	187900	AD, AR
9q34.13	114840	CEL	609812	AD
9q34.2	609312	DBH	223360	AR
9q34.2	604455	SARDH	268900	AR
9q34.3	610224	SOHLH1	617690	AR
9q34.3	610224	SOHLH1	618115	AD
9q34.3	607212	CARD9	212050	AR
9q34.3	602777	SNAPC4	620515	AR
9q34.3	609826	SLC34A3	241530	AR
10p15.1	600450	AKR1C2	614279	AR
10p15.1	600451	AKR1C4	614279	AR
10p15.1	147730	IL2RA	606367	AR
10p13	616305	FRMD4A	616819	AR
10p13	602997	CUBN	618884	AR
10p13	602997	CUBN	261100	AR
10p11.23	613669	MTPAP	613672	AR
10q11.22	605120	GDF2	615506	AD
10q11.22	180290	RBP3	615233	AR
10q21.1	154545	MBL2	614372	AD
10q21.1	605514	PCDH15	609533	AR
10q21.1	605514	PCDH15	601067	AR
10q21.1	605514	PCDH15	602083	AR
10q21.3	607667	CTNNA3	615616	AD
10q21.3	606060	DNAJC12	617384	AR
10q22.1	617221	HKDC1	619614	AR
10q22.1	170280	PRF1	603553	AR
10q22.1	605084	MICU1	615673	AR
10q22.3	614258	POLR3A	607694	AR
10q22.3	614258	POLR3A	264090	AR
10q22.3	178642	SFTPA2	178500	AD
10q22.3	178630	SFTPA1	619611	AD, AR
10q22.3	610550	MAT1A	250850	AD, AR
10q22.3	610550	MAT1A	250850	AD, AR
10q23.2	605906	LDB3	601493	AD
10q23.2	605906	LDB3	601493	AD
10q23.2	605906	LDB3	601493	AD
10q23.2	605906	LDB3	609452	AD
10q23.31	613924	LIPN	613943	AR
10q23.33	604603	MYOF	619366	AD
10q23.33	600827	PDE6C	613093	AR
10q23.33	604619	LGI1	600512	AD
10q23.33	124020	CYP2C19	609535	AR
10q23.33	124020	CYP2C19	609535	AR
10q23.33	124020	CYP2C19	609535	AR
10q23.33	124020	CYP2C19	609535	AR
10q23.33	601130	CYP2C9	122700	AD
10q24.1	601752	ENTPD1	615683	AR
10q24.1	604515	BLNK	613502	AR
10q24.2	613597	HOGA1	613616	AR
10q24.2	601107	ABCC2	237500	AR
10q24.2	603103	CPN1	212070	AR
10q24.32	603698	GBF1	606483	AD
10q24.32	609300	CYP17A1	202110	AR
10q24.32	609300	CYP17A1	202110	AR
10q25.1	113811	COL17A1	619787	AR
10q25.1	113811	COL17A1	122400	AD
10q25.2	605677	ACSL5	620357	AR
10q25.2-q25.3	602228	TCF7L2	125853	AD
10q25.3	603924	HABP2	616535	AD
10q25.3	603924	HABP2	188050	AD
10q25.3	246600	PNLIP	614338	AR
10q25.3	613655	KCNK18	613656	AD
10q26.2	608416	MMP21	616749	AR
11p15.5	614757	IFITM5	610967	AD
11p15.5	600770	MUC5B	178500	AD
11p15.5	191043	TNNI2	601680	AD
11p15.5	600692	TNNT3	618435	AD
11p15.5	176730	INS	125852	AD
11p15.5	176730	INS	618858	AD, AR
11p15.5	176730	INS	616214	AD
11p15.5	176730	INS	613370	AD
11p15.5	191290	TH	605407	AR
11p15.4	141900	HBB	141749	AD
11p15.4	141900	HBB	617980	AD
11p15.4	141900	HBB	140700	AD
11p15.4	141900	HBB	141749	AD
11p15.4	141900	HBB	617971	AD
11p15.4	141900	HBB	603903	AR
11p15.4	141900	HBB	603902	AD
11p15.4	142200	HBG1	141749	AD
11p15.4	142250	HBG2	613977	AD
11p15.4	142250	HBG2	141749	AD
11p15.4	617277	DNHD1	619712	AR
11p15.4	607998	TPP1	204500	AR
11p15.4	607998	TPP1	609270	AR
11p15.3	168450	PTH	146200	AD, AR
11p15.2	607257	SOX6	618971	AD
11p15.1	603601	PIK3C2A	618440	AR
11p15.1	600824	CSRP3	612124	AD
11p15.1	604159	SLC6A5	614618	AD, AR
11p14.1	136530	FSHB	229070	AR
11p12	179615	RAG1	233650	AR
11p12	179615	RAG1	603554	AR
11p12	179615	RAG1	601457	AR
11p12	179616	RAG2	233650	AR
11p12	179616	RAG2	603554	AR
11p12	179616	RAG2	601457	AR
11p11.2	176930	F2	614390	AD
11p11.2	176930	F2	613679	AR
11p11.2	176930	F2	613679	AR
11p11.2	176930	F2	188050	AD
11p11.2	600811	DDB2	278740	AR
11p11.2	600958	MYBPC3	615396	AD
11p11.2	600958	MYBPC3	115197	AD, AR
11p11.2	600958	MYBPC3	615396	AD
11p11.2	165170	SPI1	619707	AD
11p11.2	601592	RAPSN	618388	AR
11p11.2	601592	RAPSN	616326	AR
11q12.1	606860	SERPING1	106100	AD, AR
11q12.1	606860	SERPING1	120790	AD
11q12.1	601045	CTNND1	617681	AD
11q12.1	610390	MPEG1	619223	AD
11q12.2	112210	MS4A1	613495	AR
11q12.2	195000	ZP1	615774	AR
11q12.3	607854	BEST1	193220	AD
11q12.3	607854	BEST1	153700	AD
11q12.3	607854	BEST1	193220	AD
11q13.1	607901	FERMT3	612840	AR
11q13.1	607096	SLC22A12	220150	AR
11q13.1	608455	PYGM	232600	AR
11q13.1	606389	CATSPER1	612997	AR
11q13.2	604985	SPTBN2	600224	AD
11q13.2	604985	SPTBN2	615386	AR
11q13.2	608965	CABP4	610427	AR
11q13.2	607314	CABP2	614899	AR
11q13.4	604113	IL18BP	618549	AR
11q13.4	136430	FOLR1	613068	AR
11q13.4	610263	DNAJB13	617091	AR
11q13.4	602044	UCP3	601665	AD, AR
11q13.5	276903	MYO7A	601317	AD
11q13.5	276903	MYO7A	600060	AR
11q13.5	276903	MYO7A	276900	AR
11q14.1	615533	TMEM126B	618250	AR
11q14.3	606933	TYR	601800	AD
11q14.3	606933	TYR	601800	AD
11q14.3	606933	TYR	601800	AD
11q14.3	606933	TYR	203100	AR
11q14.3	606933	TYR	606952	AR
11q21	618455	HEPHL1	261990	AR
11q22.2	604629	MMP20	612529	AR
11q22.2	120353	MMP1	226600	AR
11q22.2	600108	MMP13	602111	AD
11q22.2	600108	MMP13	602111	AD
11q22.2	600108	MMP13	250400	AR
11q22.3	613306	ALKBH8	618504	AR
11q23.1	123590	CRYAB	615184	AD
11q23.1	123590	CRYAB	613763	AD, AR
11q23.1	123590	CRYAB	608810	AD
11q23.1	123590	CRYAB	613869	AR
11q23.3	606368	APOA5	145750	AD
11q23.3	606368	APOA5	144650	AD
11q23.3	107680	APOA1	105200	AD
11q23.3	107680	APOA1	618463	AR
11q23.3	107680	APOA1	619836	AD
11q23.3	601814	FXYD2	154020	AD
11q23.3	601327	SCN2B	615378	AD
11q23.3	604873	MPZL2	618145	AR
11q23.3	186830	CD3E	615615	AR
11q23.3	186830	CD3E	615615	AR
11q23.3	186790	CD3D	615617	AR
11q23.3	186740	CD3G	615607	AR
11q23.3	600820	ARCN1	617164	AD
11q23.3	275360	TREH	612119	AR
11q23.3	191350	DPAGT1	608093	AR
11q23.3	191350	DPAGT1	614750	AR
11q23.3	608752	C1QTNF5	605670	AD
11q23.3	606227	MFRP	611040	AR
11q23.3	602574	TECTA	601543	AD
11q23.3	602574	TECTA	603629	AR
11q24.2	607528	ROBO4	618496	AD
11q24.2	611642	HEPACAM	613925	AR
11q24.2	611642	HEPACAM	613926	AD
11q24.2	619285	TMEM218	619562	AR
11q24.2	616283	PUS3	617051	AR
11q24.3	600359	KCNJ1	241200	AR
12p13.33	608171	CACNA2D4	610478	AR
12p13.32	605380	FGF23	193100	AD
12p13.32	605380	FGF23	617993	AR
12p13.32	604689	AKAP3	620353	AR
12p13.31	613160	VWF	193400	AD
12p13.31	613160	VWF	277480	AR
12p13.31	613160	VWF	613554	AD, AR
12p13.31	191190	TNFRSF1A	142680	AD
12p13.31	600228	SCNN1A	618126	AD
12p13.31	600228	SCNN1A	613021	AD
12p13.31	600228	SCNN1A	264350	AR
12p13.31	186711	CD27	615122	AR
12p13.31	186940	CD4	619238	AR
12p13.31	139130	GNB3	617024	AR
12p13.31	120580	C1S	617174	AD
12p13.31	613785	C1R	130080	AD
12p13.31	606522	GDF3	613704	AD
12p13.31	606522	GDF3	613703	AD
12p13.31	605257	AICDA	605258	AR
12p13.31	601103	MFAP5	616166	AD
12p13.31	610627	A2ML1	166760	AD
12p13.2	606264	CLEC7A	613108	AR
12p12.3	601330	GUCY2C	614616	AD
12p12.3	601330	GUCY2C	614665	AR
12p12.3	154870	MGP	245150	AR
12p12.3	601190	PDE6H	610024	AD, AR
12p12.3	601190	PDE6H	610024	AD, AR
12p12.3	608075	PLCZ1	617214	AR
12p12.1	138571	GYS2	240600	AR
12p12.1	601439	ABCC9	614050	AD
12p12.1	601439	ABCC9	608569	AD
12p12.1	601439	ABCC9	239850	AD
12p12.1	601439	ABCC9	619719	AR
12p11.23-p11.22	603141	PPFIBP1	620024	AR
12p11.21	611104	FGD4	609311	AR
12q13.12	611088	CCDC65	615504	AR
12q13.12	107777	AQP2	125800	AD, AR
12q13.12	138420	GPD1	614480	AR
12q13.13	148042	KRT6B	615728	AD
12q13.13	612315	KRT6C	615735	AD
12q13.13	148041	KRT6A	615726	AD
12q13.13	148040	KRT5	179850	AD
12q13.13	148040	KRT5	619555	AD
12q13.13	148040	KRT5	619588	AD
12q13.13	148040	KRT5	619594	AD
12q13.13	148040	KRT5	619599	AR
12q13.13	148040	KRT5	609352	AD
12q13.13	148040	KRT5	131960	AD
12q13.13	608245	KRT71	615896	AD
12q13.13	608248	KRT74	614929	AR
12q13.13	608248	KRT74	613981	AD
12q13.13	608248	KRT74	194300	AD
12q13.13	600194	KRT2	146800	AD
12q13.13	139350	KRT1	113800	AD
12q13.13	139350	KRT1	146590	AD
12q13.13	139350	KRT1	620148	AD
12q13.13	139350	KRT1	600962	AD
12q13.13	148043	KRT3	618767	AD
12q13.13	123940	KRT4	193900	AD
12q13.13	606633	SP7	613849	AR
12q13.13	600956	AMHR2	261550	AR
12q13.13-q13.2	141180	NCKAP1L	618982	AR
12q13.2	601617	RDH5	136880	AD, AR
12q13.2	601807	MMP19	611543	AD
12q13.2	606887	SUOX	272300	AR
12q13.3	608730	SLC39A5	615946	AD
12q13.3	600556	STAT2	616636	AR
12q13.3	600556	STAT2	618886	AR
12q13.3	154050	MIP	615274	AD
12q13.3	609769	SDR9C7	617574	AR
12q13.3	162330	TAC3	614839	AR
12q13.3	601512	STAT6	620532	AD
12q13.3	615521	STAC3	255995	AR
12q14.1	613397	AVIL	618594	AR
12q14.3	604597	GRIP1	617667	AR
12q15	147570	IFNG	618963	AR
12q15	147570	IFNG	613254	AD
12q15	607617	NUP107	618078	AR
12q15	607617	NUP107	618348	AR
12q15	607617	NUP107	616730	AR
12q15	153450	LYZ	105200	AD
12q21.2	610148	BBS10	615987	AR
12q21.31	614925	OTOGL	614944	AR
12q21.31	603317	PTPRQ	617663	AD
12q21.31	603317	PTPRQ	613391	AR
12q21.33	108731	ATP2B1	619910	AD
12q21.33	603288	KERA	217300	AR
12q21.33	125255	DCN	610048	AD
12q22	614530	NDUFA12	618244	AR
12q23.1	609457	HAL	235800	AD, AR
12q23.1	607557	SLC17A8	605583	AD
12q23.1	603826	NR1H4	617049	AR
12q23.2	160794	MYBPC1	614335	AD
12q23.2	160794	MYBPC1	618524	AD
12q23.2	160794	MYBPC1	614915	AR
12q23.2	604759	SYCP3	270960	AD
12q23.2	604759	SYCP3	270960	AD
12q23.2	609264	NUP37	618179	AR
12q23.2	147440	IGF1	608747	AR
12q23.2	612349	PAH	261600	AR
12q23.2	612349	PAH	261600	AR
12q24.11	614636	MYO1H	619482	AR
12q24.11	160781	MYL2	608758	AD
12q24.11	160781	MYL2	619424	AR
12q24.13	164350	OAS1	618042	AD
12q24.23	608014	HSPB8	608673	AD
12q24.23	608014	HSPB8	158590	AD
12q24.31	142410	HNF1A	222100	AR
12q24.31	142410	HNF1A	125853	AD
12q24.31	142410	HNF1A	600496	AD
12q24.31	613846	TCTN2	613885	AR
12q24.31	613846	TCTN2	616654	AR
13q12.12	608896	SGCG	253700	AR
13q12.12	604490	SACS	270550	AR
13q13.3	601280	MAB21L1	618479	AR
13q13.3	610553	UFM1	617899	AR
13q14.2	182135	HTR2A	164230	AD
13q14.2	182135	HTR2A	181500	AD
13q14.2	609239	LPAR6	278150	AR
13q14.2	609239	LPAR6	278150	AR
13q31.1	609678	SLITRK1	613229	AD
13q31.1	609678	SLITRK1	137580	AD
13q31.1	609681	SLITRK6	221200	AR
13q32.1	191275	DCT	619165	AR
13q33.1	601295	SLC10A2	613291	AR
13q33.2	607408	DAOA	181500	AD
13q34	613878	F7	227500	AR
13q34	613872	F10	227600	AR
14q11.2	619014	TTC5	619244	AR
14q11.2	605446	RPGRIP1	608194	AR
14q11.2	605446	RPGRIP1	613826	AR
14q11.2	610528	CHD8	615032	AD
14q11.2	602219	SALL2	216820	AR
14q11.2	603593	SLC7A7	222700	AR
14q11.2	600749	CEBPE	260570	AR
14q11.2	600749	CEBPE	245480	AD, AR
14q11.2	602279	PABPN1	164300	AD
14q11.2	160710	MYH6	613252	AD
14q11.2	160710	MYH6	613251	AD
14q11.2	160760	MYH7	613426	AD
14q11.2	160760	MYH7	192600	AD
14q11.2	160760	MYH7	608358	AD
14q11.2	160760	MYH7	255160	AR
14q11.2	160760	MYH7	160500	AD
14q11.2	160760	MYH7	613426	AD
14q11.2-q12	162080	NRL	613750	AD
14q12	147574	IRF9	618648	AR
14q12	190195	TGM1	242300	AR
14q21.2	619655	RPL10L	619689	AR
14q22.3	600037	OTX2	610125	AD
14q22.3	600037	OTX2	613986	AD
14q22.3	600037	OTX2	610125	AD
14q23.3	182870	SPTB	616649	AD
14q23.3	602589	FUT8	618005	AR
14q24.1	607849	RDH11	616108	AR
14q24.1	608830	RDH12	612712	AD, AR
14q24.1	612012	ZFYVE26	270700	AR
14q24.1	182396	SLC10A1	619256	AR
14q24.3	602167	ESRRB	608565	AR
14q32.13	122500	SERPINA6	611489	AD, AR
14q32.13	107400	SERPINA1	613490	AR
14q32.13	107400	SERPINA1	613490	AR
14q32.13	107400	SERPINA1	613490	AR
15q11.2	603856	MKRN3	615346	AD
15q14	606471	NOP10	620425	AR
15q14	606471	NOP10	224230	AR
15q14	606471	NOP10	620400	AD
15q15.1	606934	NDUFAF1	618234	AR
15q15.1	114240	CAPN3	618129	AD
15q15.1	114240	CAPN3	253600	AR
15q15.2	603805	TGM5	609796	AR
15q15.3	606440	STRC	603720	AR
15q21.1	614661	PATL2	617743	AR
15q21.1	609802	SLC24A5	113750	AR
15q21.1	609802	SLC24A5	113750	AR
15q21.1	600839	SLC12A1	601678	AR
15q21.2	142704	HDC	137580	AD
15q21.2	107910	CYP19A1	139300	AD
15q21.3	151670	LIPC	125853	AD
15q21.3	151670	LIPC	614025	AR
15q22.31	603617	SLC24A1	613830	AR
15q23	614476	THSD4	619825	AD
15q23	604485	NR2E3	268100	AR
15q23	604485	NR2E3	611131	AD, AR
15q24.1	610745	STRA6	601186	AR
15q24.1	610745	STRA6	601186	AR
15q24.3	611611	SCAPER	618195	AR
15q24.3	606347	PSTPIP1	604416	AD
15q25.3	606207	SLC28A1	618477	AR
15q25.3	615496	AGBL1	615523	AD
15q26.1	180090	RLBP1	607475	AR
15q26.1	180090	RLBP1	136880	AD, AR
15q26.1	180090	RLBP1	136880	AD, AR
15q26.1	170290	PLIN1	613877	AD
15q26.1	602119	CHD2	615369	AD
16p13.3	601489	IGFALS	615961	AR
16p13.3	617416	RPL3L	619371	AR
16p13.3	615799	CLDN9	619093	AR
16p13.3	608107	MEFV	134610	AD
16p13.3	608107	MEFV	249100	AR
16p13.3	608107	MEFV	608068	AD
16p13.3	125505	DNASE1	152700	AD
16p13.13	600005	CIITA	209920	AR
16p12.3	191845	UMOD	162000	AD
16p12.3-p12.2	182888	ZP2	618353	AR
16p12.2	123740	CRYM	616357	AD
16p12.2	607038	OTOA	607039	AR
16p12.2	191329	UQCRC2	615160	AR
16p12.1	605383	IL21R	615207	AR
16p11.2	108730	ATP2A1	601003	AR
16p11.2	107265	CD19	613493	AR
16p11.2	602354	LAT	617514	AR
16p11.2	607764	HSD3B7	607765	AR
16p11.2	182381	SLC5A2	233100	AD, AR
16q12.1	607040	ABCC11	117800	AD
16q12.1	607040	ABCC11	117800	AD
16q12.1	607040	ABCC11	117800	AD
16q12.1	604557	ZNF423	614844	AD, AR
16q12.1	604557	ZNF423	614844	AD, AR
16q12.1	605956	NOD2	186580	AD
16q12.2	114835	CES1	618057	AD
16q13	600968	SLC12A3	263800	AR
16q13	118470	CETP	143470	AD
16q13	118470	CETP	143470	AD
16q21	602703	KATNB1	616212	AR
16q21	600724	CNGB1	613767	AR
16q22.1	602311	AGRP	601665	AD, AR
16q22.1	602311	AGRP	601665	AD, AR
16q22.1	606967	LCAT	136120	AR
16q22.1	606967	LCAT	245900	AR
16q22.1	114021	CDH3	225280	AR
16q22.1	114021	CDH3	601553	AR
16q22.2	613018	TAT	276600	AR
16q22.2	605584	DHX38	618220	AR
16q22.2	618085	PMFBP1	618112	AR
16q23.1	607490	LDHD	245450	AR
16q23.3	615585	SLC38A8	609218	AR
16q24.2	114761	CA5A	615751	AR
16q24.2	612078	ZNF469	229200	AR
16q24.3	155555	MC1R	266300	AR
16q24.3	155555	MC1R	266300	AR
16q24.3	155555	MC1R	203200	AR
16q24.3	155555	MC1R	266300	AR
17p13.3	613168	SERPINF2	262850	AR
17p13.3	172860	SERPINF1	613982	AR
17p13.2	608034	ASPA	271900	AR
17p13.2	607066	TRPV3	616400	AD
17p13.2	607066	TRPV3	614594	AD
17p13.2	100725	CHRNE	605809	AD, AR
17p13.2	100725	CHRNE	616324	AR
17p13.2	100725	CHRNE	608931	AR
17p13.2	606672	GP1BA	258660	AR
17p13.2	606672	GP1BA	231200	AR
17p13.2	606672	GP1BA	153670	AD
17p13.2	606672	GP1BA	177820	AD
17p13.2	606636	NLRP1	618803	AR
17p13.2	606636	NLRP1	617388	AD, AR
17p13.2	606636	NLRP1	615225	AD
17p13.2	604392	AIPL1	604393	AD, AR
17p13.2	604392	AIPL1	604393	AD, AR
17p13.2	604392	AIPL1	604393	AD, AR
17p13.1	603333	DNAH2	619094	AR
17p13.1	611577	KDM6B	618505	AD
17p13.1	603741	ALOX12B	242100	AR
17p13.1	607206	ALOXE3	606545	AR
17p13.1	613129	CTC1	612199	AR
17p13.1	160741	MYH8	158300	AD
17p13.1	160740	MYH2	605637	AD, AR
17p13.1	160720	MYH3	193700	AD
17p13.1	160720	MYH3	618436	AD
17p13.1	160720	MYH3	178110	AD
17p13.1	160720	MYH3	618469	AR
17p11.2	605947	PIGL	280000	AR
17p11.2	604907	TNFRSF13B	240500	AD, AR
17p11.2	602666	MYO15A	600316	AR
17p11.2	604330	GRAP	618456	AR
17q11.2	600838	FOXN1	601705	AR
17q11.2	600838	FOXN1	618806	AD
17q11.2	607435	ERAL1	617565	AR
17q11.2	123610	CRYBA1	600881	AD
17q12	158105	CCL2	182940	AD
17q12	601156	CCL11	600807	AD
17q12	611220	UNC45B	616279	AD
17q12	611220	UNC45B	619178	AR
17q12	614958	SLFN14	616913	AD
17q12	601758	PEX12	614859	AR
17q12	601758	PEX12	266510	AR
17q12	611398	GAS2L2	618449	AR
17q12	614515	GPR179	614565	AR
17q12	604488	TCAP	607487	AD
17q12	604488	TCAP	601954	AR
17q21.2	616646	KRT25	616760	AR
17q21.2	148080	KRT10	146600	AD
17q21.2	148080	KRT10	620150	AD, AR
17q21.2	148080	KRT10	609165	AD
17q21.2	148080	KRT10	607602	AD
17q21.2	601687	KRT12	122100	AD
17q21.2	148065	KRT13	615785	AD
17q21.2	607606	KRT9	144200	AD
17q21.2	148066	KRT14	125595	AD
17q21.2	148066	KRT14	131760	AD
17q21.2	148066	KRT14	131900	AD
17q21.2	148066	KRT14	131800	AD
17q21.2	148066	KRT14	601001	AR
17q21.2	148066	KRT14	161000	AD
17q21.2	148067	KRT16	167200	AD
17q21.2	148067	KRT16	613000	AD
17q21.2	148069	KRT17	167210	AD
17q21.2	148069	KRT17	184500	AD
17q21.2	608778	KLHL10	615081	AD
17q21.2	602358	HCRT	161400	AD
17q21.31	113705	BRCA1	604370	AD
17q21.31	113705	BRCA1	617883	AR
17q21.31	600147	MEOX1	214300	AR
17q21.31	605740	SOST	122860	AD
17q21.31	605740	SOST	269500	AR
17q21.31	109270	SLC4A1	185020	AD
17q21.31	109270	SLC4A1	179800	AD
17q21.31	109270	SLC4A1	611590	AR
17q21.31	109270	SLC4A1	166900	AD
17q21.31	109270	SLC4A1	612653	AD
17q21.31	138945	GRN	607485	AD
17q21.31	138945	GRN	614706	AR
17q21.31	138945	GRN	607485	AD
17q21.31	607759	ITGA2B	187800	AD
17q21.31	607759	ITGA2B	273800	AR
17q21.31	137780	GFAP	203450	AD
17q21.32	160770	MYL4	617280	AD
17q21.32	608613	SP6	620104	AD
17q21.32	142968	HOXB1	614744	AR
17q21.33	600119	SGCA	608099	AR
17q22	131399	EPX	261500	AR
17q22	606989	MPO	104300	AD
17q22	606989	MPO	254600	AR
17q22	612482	RNF43	617108	AD
17q22	613175	SMG8	619268	AR
17q23.1	608625	PTRH2	616263	AR
17q23.2	605882	BRIP1	114480	AD
17q23.2-q23.3	615047	TANC2	618906	AD
17q23.3	139250	GH1	262400	AR
17q23.3	139250	GH1	173100	AD
17q23.3	139250	GH1	262650	AR
17q23.3	147245	CD79B	612692	AR
17q23.3	603967	SCN4A	620351	AR
17q23.3	603967	SCN4A	620369	AR
17q23.3	603967	SCN4A	170500	AD
17q23.3	603967	SCN4A	613345	AD
17q23.3	603967	SCN4A	614198	AR
17q23.3	603967	SCN4A	608390	AD
17q23.3	603967	SCN4A	168300	AD
17q24.3	605722	KCNJ16	619406	AR
17q25.1	608897	UNC13D	608898	AR
17q25.1	618304	QRICH2	618341	AR
17q25.3	610063	DNAH17	618643	AR
17q25.3	607211	CARD14	173200	AD
17q25.3	607211	CARD14	602723	AD
17q25.3	180073	PDE6G	613582	AR
18p11.21	607397	MC2R	202200	AR
18q12.1	125670	DSG1	615508	AR
18q12.1	125670	DSG1	148700	AD
18q12.1	607892	DSG4	607903	AR
18q12.1	169615	DSG3	619226	AR
18q12.1	176300	TTR	145680	AD
18q12.1	176300	TTR	105210	AD
18q12.1	176300	TTR	115430	AD
18q21.1	613072	LOXHD1	613079	AR
18q21.2	120470	DCC	617542	AR
18q21.2	120470	DCC	157600	AD
18q21.32	155541	MC4R	618406	AD, AR
18q21.32	155541	MC4R	618406	AD, AR
18q21.33	603357	SERPINB7	615598	AR
18q22.3	615894	ZNF407	619557	AR
19p13.3	600957	AMH	261550	AR
19p13.3	610362	RAX2	610381	AD
19p13.3	610362	RAX2	620102	AR
19p13.3	611998	CREB3L3	619324	AD
19p13.3	613247	PLIN4	601846	AD
19p13.3	608873	SEMA6B	618876	AD
19p13.3	120700	C3	612925	AD
19p13.3	120700	C3	613779	AR
19p13.2	605565	RETN	125853	AD
19p13.2	605565	RETN	125853	AD
19p13.2	609571	ZNF699	619488	AR
19p13.2	606945	LDLR	143890	AD, AR
19p13.2	606945	LDLR	143890	AD, AR
19p13.2	133171	EPOR	133100	AD
19p13.13	600599	KLF1	613673	AD
19p13.12	605848	CASP14	617320	AR
19p13.12	608749	BRD4	620568	AD
19p13.11	607647	PLVAP	618183	AR
19p13.11	600173	JAK3	600802	AR
19p13.11	601604	IL12RB1	614891	AR
19q13.11	604144	SLC7A9	220100	AD, AR
19q13.12	608303	LGI4	617468	AR
19q13.12	606464	HAMP	613313	AR
19q13.12	159460	MAG	616680	AR
19q13.12	124089	COX6B1	619051	AR
19q13.12	602716	NPHS1	256300	AR
19q13.12	604142	TYROBP	221770	AR
19q13.2	180901	RYR1	145600	AD
19q13.2	180901	RYR1	117000	AD
19q13.2	180901	RYR1	255320	AR
19q13.2	180901	RYR1	619542	AD
19q13.2	605725	PRX	614895	AR
19q13.2	605725	PRX	145900	AD, AR
19q13.2	122720	CYP2A6	211980	AD
19q13.2	122720	CYP2A6	122700	AD
19q13.2	112205	CD79A	613501	AR
19q13.2	151750	LIPE	615980	AR
19q13.31	602754	KCNN4	616689	AD
19q13.31-q13.32	614591	CEACAM16	614614	AD
19q13.31-q13.32	614591	CEACAM16	618410	AR
19q13.32	107741	APOE	607822	AD
19q13.32	107741	APOE	603075	AD
19q13.32	107741	APOE	104310	AD
19q13.32	107741	APOE	269600	AR
19q13.32	608083	APOC2	207750	AR
19q13.32	605377	DMPK	160900	AD
19q13.33	602225	CRX	120970	AD
19q13.33	609051	CARD8	619079	AD
19q13.33	602717	GRIN2D	617162	AD
19q13.33	604125	SULT2B1	617571	AR
19q13.33	182100	FUT2	616754	AR
19q13.33	211100	FUT1	616754	AR
19q13.33	152780	LHB	228300	AR
19q13.33	608846	CPT1C	616282	AD
19q13.33	610622	FUZ	182940	AD
19q13.41	603767	KLK4	204700	AR
19q13.41	604434	KLK11	620507	AD
19q13.41	154045	LIM2	615277	AD, AR
19q13.42	609648	NLRP12	611762	AD
19q13.42	609661	NLRP7	231090	AR
19q13.42	609364	NLRP2	620332	AR
19q13.42	605546	GP6	614201	AR
19q13.42	191041	TNNT1	605355	AR
19q13.42	191041	TNNT1	620386	AR
19q13.42	191041	TNNT1	620389	AD
19q13.43	609658	NLRP5	620333	AR
19q13.43	603495	AURKC	243060	AR
20p13	131340	PDYN	610245	AD
20p13	600238	TGM3	617251	AR
20p13	613900	TGM6	613908	AD
20p13	192340	AVP	125700	AD
20p12.3	607123	PROKR2	244200	AD
20p12.1	604808	FLRT3	615271	AD
20p11.23	610222	RIN2	613075	AR
20p11.21	613842	GZF1	617662	AR
20q11.21	606566	MYLK2	192600	AD
20q11.21	613942	SUN5	617187	AR
20q11.22	601146	GDF5	201250	AR
20q11.22	601146	GDF5	200700	AR
20q11.22	601146	GDF5	228900	AR
20q11.22	601146	GDF5	615072	AD, AR
20q11.22	601146	GDF5	112600	AD
20q11.22	601146	GDF5	113100	AD
20q11.22	601146	GDF5	610017	AD
20q11.22	601146	GDF5	615298	AD
20q13.12	605267	JPH2	619492	AR
20q13.12	605267	JPH2	613873	AD
20q13.12	600281	HNF4A	125853	AD
20q13.12	600281	HNF4A	616026	AD
20q13.12	600281	HNF4A	125850	AD
20q13.12	191039	TNNC2	620161	AD
20q13.12	120361	MMP9	613073	AR
20q13.12	109535	CD40	606843	AR
20q13.31	614168	PCK1	261680	AR
20q13.32	612901	TUBB1	613112	AD
20q13.33	604105	SYCP2	258150	AD
20q13.33	612107	SLC17A9	616063	AD
21q21.1	606635	TMPRSS15	226200	AR
21q22.11	609196	MRAP	607398	AR
21q22.11	603796	KCNE2	613693	AD
21q22.13	605608	CLDN14	614035	AR
21q22.3	605511	TMPRSS3	601072	AR
21q22.3	123580	CRYAA	604219	AD, AR
21q22.3	612920	TSPEAR	614861	AR
21q22.3	612920	TSPEAR	618180	AR
21q22.3	612920	TSPEAR	620173	AR
21q22.3	600065	ITGB2	116920	AR
21q22.3	606806	FTCD	229100	AR
22q11.21	108746	ATP6V1E1	617402	AR
22q11.21	142360	SERPIND1	612356	AD
22q11.23	146770	IGLL1	613500	AR
22q11.23	612346	GGT1	231950	AR
22q11.23	123630	CRYBB3	609741	AD, AR
22q11.23	123620	CRYBB2	601547	AD
22q12.1	607295	MYO18B	616549	AR
22q12.1	123631	CRYBA4	610425	AD
22q12.1	600929	CRYBB1	611544	AD, AR
22q12.2	613441	TCN2	275350	AR
22q12.3	182380	SLC5A1	606824	AR
22q12.3	160000	MB	620286	AD
22q12.3	607254	APOL4	181500	AD
22q12.3	607252	APOL2	181500	AD
22q12.3	603743	APOL1	612551	AD
22q12.3	601488	NCF4	613960	AR
22q12.3	138981	CSF2RB	614370	AR
22q12.3	609862	TMPRSS6	206200	AR
22q12.3	146710	IL2RB	618495	AR
22q13.1	602049	RAC2	618987	AR
22q13.1	602049	RAC2	608203	AD
22q13.1	602049	RAC2	618986	AD
22q13.1	608230	CACNA1I	620114	AD
22q13.2	124030	CYP2D6	608902	AR
22q13.2	124030	CYP2D6	608902	AR
22q13.2	603107	TCF20	618430	AD
22q13.33	605908	MLC1	604004	AR
22q13.33	102480	ACR	620500	AR

## Sheet: CGI+CGI- random allelic low SNP
Cytogenetic location	Gene	Phenotype MIM number	Inheritance	CGI+/CGI-		The data used in the presented results of Table 2.
13q12.11	GJB2	149200	AD	+
13q12.11		601544	AD	+
13q12.11		220290	AR	+
13q12.11		602540	AD	+
13q12.11		148210	AD	+
13q12.11		148350	AD	+
13q12.11		124500	AD	+
13q12.12	SGCG	253700	AR	-
13q12.2	POLR1D	613717	AD, AR	+
13q14.2	RCBTB1	617175	AR	+
13q31.3-q32.1	GPC6	258315	AR	+
13q33.1	FGF14	193003	AD	+
13q33.1		620174	AD	+
13q34	COL4A1	180000	AD	+
13q34		611773	AD	+
13q34		175780	AD	+
13q34		618564	AD	+
13q34		614483	AD	+
13q34	ATP11A	620384	AD	+
13q34		619851	AD	+
13q34		619810	AD	+
1p36.33	ISG15	616126	AR	-
1p36.33	AGRN	615120	AR	+
1p36.31	NPHP4	606966	AR	+
1p36.31		606996	AR	+
1p36.31	ESPN	618632	AR	+
1p36.31		609006	AR	+
1p36.31		609006	AR	+
1p36.31	PLEKHG5	615376	AR	+
1p36.31		611067	AR	+
1p36.23	RERE	616975	AD	+
1p36.22	H6PD	604931	AR	+
1p36.22	MTHFR	601634	AR	+
1p36.22		181500	AD	+
1p36.22		188050	AD	+
1p36.22		236250	AR	+
1p36.22	NPPA	612201	AD	-
1p36.22		615745	AR	-
1p36.22	MFN2	609260	AD	+
1p36.22		617087	AR	+
1p36.22		601152	AD	+
1p36.22		151800	AR	+
1p36.21	CTRC	167800	AD	-
1p36.13	CLCNKB	607364	AR	-
1p36.13	ALDH4A1	239510	AR	-
1p36.13	PLA2G2A	114500	AD	-
1p36.13	PLA2G5	228980	AR	-
1p36.12	ALPL	146300	AD, AR	+
1p36.12		241510	AR	+
1p36.12		241500	AR	+
1p36.12		146300	AD, AR	+
1p36.12	HSPG2	224410	AR	+
1p36.12		255800	AR	+
1p36.11	LDLRAP1	603813	AR	+
1p35.2	SDC3	601665	AD, AR	+
1p35.1	HPCA	224500	AR	+
1p34.2	PPT1	256730	AR	+
1p34.2	SLC2A1	614847	AD	+
1p34.2		601042	AD	+
1p34.2		606777	AD, AR	+
1p34.2		612126	AD	+
1p34.2		608885	AD	+
1p34.2	PTPRF	616001	AR	+
1p32.3	DHCR24	602398	AR	+
1p32.1	TACSTD2	204870	AR	+
1p31.3	PGM1	614921	AR	+
1p31.3	WLS	619648	AR	+
1p31.1	ACADM	201450	AR	+
1p22.2	HFM1	615724	AR	+
1p13.1	CASQ2	611938	AR	-
1p12	HSD3B2	201810	AR	-
1q21.2	ECM1	247100	AR	-
1q21.2	ADAMTSL4	225200	AR	+
1q21.2		225100	AR	+
1q21.3	PSMB4	617591	AR	+
1q21.3		146700	AD, AR	-
1q22	MUC1	174000	AD	-
1q23.2	CADM3	619519	AD	+
1q23.2	ATP1A2	104290	AD	-
1q23.2		619605	AD	-
1q23.2		619602	AR	-
1q23.2		602481	AD	-
1q23.2		602481	AD	-
1q23.3	FCGR3A	615707	AR	-
1q23.3		152700	AD	-
1q24.3	FMO3	602079	AR	-
1q25.3	GLUL	610015	AR	+
1q25.3	LAMC2	619785	AR	-
1q25.3		619786	AR	-
1q25.3	ARPC5	620565	AR	+
1q25.3	IVNS1ABP	618969	AD	+
1q31.1	PRG4	208250	AR	-
1q31.3	CFH	235400	AD, AR	-
1q31.3		610698	AD	-
1q31.3		126700	AD	-
1q31.3		609814	AD, AR	-
1q32.1	PKP1	604536	AR	+
1q32.1	TNNT2	601494	AD	-
1q32.1		612422	AD	-
1q32.1		115195	AD	-
1q32.1		601494	AD	-
1q32.1	LMOD1	619362	AR	-
1q32.1		181500	AD	-
1q32.1	NFASC	618356	AR	+
1q32.2	CD55	613793	AR	+
1q32.2		226300	AR	+
1q32.2	CD46	612922	AD, AR	+
1q32.2	LAMB3	104530	AD	-
1q32.2		226650	AR	-
1q32.2		226700	AR	-
1q41	RAB3GAP2	212720	AR	+
1q41		614225	AR	+
1q42.12	LBR	613471	AD	+
1q42.12		215140	AR	+
1q42.12		169400	AD	+
1q42.12		618019	AR	+
1q42.13	OBSCN	620235	AR	-
1q42.13	ACTA1	616852	AD	+
1q42.13		161800	AD	+
1q42.13		620265	AR	+
1q42.13		620278	AD	+
1q42.13	GALNT2	618885	AR	+
1q42.2		267430	AR	-
1q42.2	EGLN1	609070	AD	-
1q42.2		609820	AD	-
1q43	ACTN2	612158	AD	+
1q43		612158	AD	+
1q43		618654	AD	+
1q43		618655	AD	+
14q11.2	OSGEP	617729	AR	+
14q11.2	PNP	613179	AR	+
14q11.2	SLC7A7	222700	AR	-
14q11.2		613252	AD	-
14q11.2		613251	AD	-
14q11.2	MYH7	613426	AD	-
14q11.2		192600	AD	-
14q11.2		608358	AD	-
14q11.2		255160	AR	-
14q11.2		160500	AD	-
14q11.2		613426	AD	-
14q13.2	NFKBIA	612132	AD	+
14q22.1	PYGL	232700	AR	+
14q23.2	SYNE2	612999	AD	+
14q23.2-q23.3	ESR2	618187	AD	-
14q24.2	SMOC1	206920	AR	+
14q24.3	LTBP2	614819	AR	+
14q24.3		251750	AR	+
14q31.3	GALC	245200	AR	+
14q32.11	CALM1	616247	AD	+
14q32.11		614916	AD	+
14q32.33	TDRD9	618110	AR	+
14q32.33	INF2	614455	AD	+
21q22.3	PDXK	618511	AR	+
21q22.3	ITGB2	116920	AR	-
21q22.3	ADARB1	618862	AR	+
21q22.3	COL18A1	618880	AD	+
21q22.3		267750	AR	+
21q22.3	SLC19A1	601775	AR	-
21q22.3		620603	AR	-
21q22.3	COL6A1	158810	AD, AR	+
21q22.3		254090	AD, AR	+
21q22.3	COL6A2	255600	AR	+
21q22.3	PCNT	210720	AR	+
18p11.22	APCDD1	605389	AD	+
18p11.21	TUBB6	617732	AD	+
18q11.2	NPC1	257220	AR	+
18q11.2		257220	AR	+
18q11.2	LAMA3	619783	AR	+
18q11.2		619784	AR	+
18q11.2		245660	AR	+
18q21.32	CCBE1	235510	AR	+
18q22.3	CYB5A	250790	AR	+
2p25.3	MYT1L	616521	AD	-
2p25.3	COLEC11	265050	AR	+
2p25.1	LPIN1	268200	AR	+
2p23.3	ADCY3	617885	AR	+
2p23.3	HADHA	609016	AR	+
2p23.3		609016	AR	+
2p23.3		609016	AR	+
2p23.3		609015	AR	+
2p23.2	PPP1CB	617506	AD	+
2p22.3	LTBP1	619451	AR	+
2p22.2	CYP1B1	617315	AR	+
2p22.2		231300	AR	+
2p21	PKDCC	618821	AR	+
2p21	ZFP36L2	620154	AR	+
2p16.3		238320	AR	+
2p16.3		238320	AR	+
2p16.3		238320	AR	+
2p16.3		176410	AD	+
2p16.2	SPTBN1	619475	AD	+
2p16.1	EFEMP1	620780	AR	+
2p16.1		126600	AD	+
2p16.1		611276	AD	+
2p14	SLC1A4	616657	AR	+
2p13.1	ACTG2	619431	AD	-
2p13.1		155310	AD	-
2p11.2	SFTPB	265120	AR	-
2p11.2	REEP1	614751	AD	+
2p11.2		620011	AR	+
2p11.2		610250	AD	+
2q11.2-q12.1	IL1R1	259680	AD	-
2q13	MERTK	613862	AR	+
2q14.1	IL36RN	614204	AR	-
2q14.1		612852	AR	-
2q14.1		612852	AR	-
2q14.1	PAX8	218700	AD	+
2q14.2	STEAP3	615234	AD	+
2q14.3	BIN1	255200	AR	+
2q14.3	LIMS2	616827	AR	-
2q22.1	HNMT	600807	AD	-
2q22.1		616739	AR	-
2q23.3	NEB	619334	AR	-
2q23.3		256030	AR	-
2q31.1	DYNC1I2	618492	AR	-
2q32.2	COL5A2	130010	AD	-
2q32.2	HIBCH	250620	AR	+
2q33.1	CASP8	607271	AR	-
2q33.1		114480	AD	-
2q33.1		211980	AD	-
2q35	FN1	601894	AD	+
2q35		184255	AD	+
2q35	PNKD	118800	AD	+
2q35	DES	604765	AD	+
2q35		601419	AD, AR	+
2q35		181400	AD	+
2q35	SPEG	615959	AR	+
2q35	OBSL1	612921	AR	+
2q36.3	COL4A4	203780	AR	+
2q36.3		141200	AD	+
2q36.3	COL4A3	104200	AD	+
2q36.3		620320	AD	+
2q37.3		616411	AR	+
2q37.3	MLPH	609227	AR	+
2q37.3	HDAC4	619797	AD	+
2q37.3	D2HGDH	600721	AR	+
20p13	RSPO4	206800	AR	+
20p13	TGM3	617251	AR	-
20p12.2	SNAP25	616330	AD	+
20p12.2	JAG1	617992	AD	+
20p12.2		118450	AD	+
20p12.2		619574	AD	+
20p12.2		187500	AD	+
20p11.21	THBD	612926	AD	+
20p11.21		614486	AD	+
20p11.21		105150	AD	+
20p11.21	ABHD12	612674	AR	+
20q13.12	JPH2	619492	AR	-
20q13.12		613873	AD	-
20q13.12	CTSA	256540	AR	+
20q13.12	SLC12A5	616685	AD	+
20q13.12		616645	AR	+
20q13.31	PCK1	261680	AR	-
20q13.32		166350	AD	+
20q13.32		103580	AD	+
20q13.32		603233	AD	+
20q13.32		612462	AD	+
20q13.32		612463	AD	+
20q13.33	LAMA5	620076	AR	+
20q13.33		620049	AR	+
20q13.33		600969	AD	+
20q13.33		620022	AR	+
20q13.33	SLC17A9	616063	AD	-
20q13.33		600513	AD	+
20q13.33	EEF1A2	616409	AD	+
20q13.33		616393	AD	+
5p15.33	SDHA	613642	AR	+
5p15.33		252011	AR	+
5p15.33		619259	AD	+
5p15.33		614165	AD	+
5p15.31	NSUN2	611091	AR	+
5p13.3	NPR3	619543	AR	+
5p13.2	AMACR	614307	AR	+
5p13.2		214950	AR	+
5p13.2	IL7R	608971	AR	-
5p13.1	LIFR	601559	AR	+
5q11.2	HSPB3	613376	AD	-
5q11.2	IL6ST	619750	AD	+
5q11.2		619752	AD	+
5q11.2		618523	AR	+
5q11.2		619751	AR	+
5q13.3		609161	AD	+
5q14.1	DMGDH	605850	AR	+
5q14.2	RPS23	617412	AD	+
5q14.2-q14.3	VCAN	143200	AD	+
5q15	CAST	616295	AR	+
5q23.3	FBN2	121050	AD	+
5q23.3		616118	AD	+
5q31.1	P4HA2	617238	AD	+
5q31.1	PDLIM4	166710	AD	+
5q31.1	SLC22A5	212140	AR	+
5q31.1		620668	AR	+
5q31.1	TGFBI	607541	AD	+
5q31.1		121820	AD	+
5q31.1		121900	AD	+
5q31.1		122200	AD	+
5q31.1		608471	AD	+
5q31.1		608470	AD	+
5q31.1		602082	AD	+
5q31.2	CTNNA1	608970	AD	+
5q32	SPINK1	608189	AD, AR	-
5q32		167800	AD	-
5q32		608189	AD, AR	-
5q32	SPINK5	256500	AR	-
5q32	PDGFRB	615007	AD	-
5q32		616592	AD	-
5q32		131440	AD	-
5q32		228550	AD	-
5q32		601812	AD	-
5q33.1	GM2A	272750	AR	+
5q33.1	SPARC	616507	AR	-
5q33.3	CYFIP2	618008	AD	+
5q33.3	NIPAL4	612281	AR	+
5q35.1	SH3PXD2B	249420	AR	+
12p13.33	TULP3	619902	AR	+
12p13.31	VAMP1	618323	AR	+
12p13.31		108600	AD	+
12p13.31	CD4	619238	AR	-
12p13.31	PEX5	214110	AR	+
12p13.31		202370	AR	+
12p13.31		616716	AR	+
12p13.31	MFAP5	616166	AD	-
12p13.31	A2ML1	166760	AD	-
12p12.3	MGP	245150	AR	-
12p12.1	GYS2	240600	AR	-
12p11.21	DDX11	613398	AR	+
12q12	LRRK2	607060	AD	+
12q12	CNTN1	612540	AR	+
12q13.13	KRT86	158000	AD	+
12q13.13	KRT83	617756	AR	+
12q13.13		158000	AD	+
12q13.13	KRT6B	615728	AD	-
12q13.13	KRT6C	615735	AD	-
12q13.13	KRT6A	615726	AD	-
12q13.13	KRT5	179850	AD	-
12q13.13		619555	AD	-
12q13.13		619588	AD	-
12q13.13		619594	AD	-
12q13.13		619599	AR	-
12q13.13		609352	AD	-
12q13.13		131960	AD	-
12q13.13	KRT2	146800	AD	-
12q13.13	KRT1	113800	AD	-
12q13.13		146590	AD	-
12q13.13		620148	AD	-
12q13.13		620411	AD	-
12q13.13		600962	AD	-
12q13.13	KRT4	193900	AD	-
12q13.2	ITGA7	613204	AR	+
12q13.3	SLC39A5	615946	AD	-
12q13.3	STAT2	616636	AR	-
12q13.3		618886	AR	-
12q14.2	DPY19L2	613958	AR	+
12q14.3	GNS	252940	AR	+
12q15	LYZ	105200	AD	-
12q21.33	DCN	610048	AD	-
12q23.1	HAL	235800	AD, AR	-
12q23.2	MYBPC1	614335	AD	-
12q23.2		618524	AD	-
12q23.2		614915	AR	-
12q23.3	ISCU	255125	AR	+
12q24.11	MYL2	608758	AD	-
12q24.11		619424	AR	-
12q24.13	OAS1	618042	AD	-
12q24.23	HSPB8	608673	AD	-
12q24.23		158590	AD	-
12q24.31	ACADS	201470	AR	+
12q24.33	POLE	615083	AD	+
12q24.33		615139	AR	+
12q24.33		618336	AR	+
15q14	NOP10	620425	AR	-
15q14		224230	AR	-
15q14		620400	AD	-
15q15.1	IVD	243500	AR	+
15q15.1	NDUFAF1	618234	AR	-
15q21.1	SORD	618912	AR	+
15q21.1	DUOX2	607200	AR	+
15q21.1	GATM	612718	AR	+
15q21.1		134600	AD	+
15q21.1	SLC12A1	601678	AR	-
15q21.2	GLDN	617194	AR	+
15q21.3	ALDH1A2	620025	AR	-
15q22.2	TPM1	611878	AD	+
15q22.2		115196	AD	+
15q22.2		611878	AD	+
15q22.2	CA12	143860	AR	+
15q22.33	SMAD3	613795	AD	+
15q23	THSD4	619825	AD	-
15q24.2	MAN2C1	619775	AR	+
15q24.3-q25.1	TBC1D2B	619323	AR	+
15q25.1	IDH3A	619007	AR	+
15q25.3	ALPK3	618052	AR	+
15q26.1	CIB1	618267	AR	+
15q26.3	ADAMTS17	613195	AR	+
15q26.3	CERS3	615023	AR	+
15q26.3	ALDH1A3	615113	AR	+

## Sheet: CGI+CGI-random allelic high SNP
Cytogenetic location	Gene	Phenotype MIM number	Inheritance	CGI+/CGI-		The data used in the presented results of Table 2.
10p15.2	PITRM1	619405	AR	+
10p15.1	AKR1C2	614279	AR	-
10p13	PHYH	266500	AR	+
10p13	FRMD4A	616819	AR	-
10p13	ITGA8	191830	AR	+
10p13	VIM	116300	AD	+
10p12.33-p12.31	CACNB2	611876	AD	+
10p11.23	SVIL	619040	AR	-
10q22.1	CDH23	617540	AD	+
10q22.1		601386	AR	+
10q22.1		601067	AR	+
10q22.1		601067	AR	+
10q22.1	PSAP	619491	AD	+
10q22.1		611721	AR	+
10q22.1		611722	AR	+
10q22.1		249900	AR	+
10q22.1	CHST3	143095	AR	+
10q22.2		613255	AD	+
10q22.3	KCNMA1	618596	AD	+
10q22.3		617643	AR	+
10q22.3		618729	AD	+
10q22.3		609446	AD	+
10q22.3	SFTPA2	178500	AD	-
10q22.3	ANXA11	617839	AD	+
10q22.3		619733	AD	+
10q22.3	MAT1A	250850	AD, AR	-
10q22.3		250850	AD, AR	-
10q23.1	CDHR1	613660	AR	+
10q23.1		613660	AR	+
10q23.1		613660	AR	+
10q23.2	LDB3	601493	AD	-
10q23.2		601493	AD	-
10q23.2		601493	AD	-
10q23.2		609452	AD	-
10q23.2-q23.31	PAPSS2	612847	AR	+
10q23.31	LIPN	613943	AR	-
10q23.31	FAS	601859	AD	+
10q23.31		601859	AD	+
10q23.31	LIPA	278000	AR	+
10q23.31		620151	AR	+
10q23.33	MYOF	619366	AD	-
10q23.33	FRA10AC1	620113	AR	+
10q24.2	HPS1	203300	AR	+
10q24.2	HPSE2	236730	AR	+
10q24.2	DNMBP	618415	AR	+
10q25.2	RBM20	613172	AD	+
10q25.3	GFRA1	619887	AR	+
10q25.3	PNLIP	614338	AR	-
10q26.11	SFXN4	615578	AR	+
10q26.11	BAG3	613881	AD	+
10q26.11		612954	AD	+
10q26.12	WDR11	614858	AD	+
10q26.12		620237	AR	+
10q26.13	ACADSB	610006	AR	+
3p26.1	SUMF1	272200	AR	+
3p25.3	CAV3	192600	AD	-
3p25.3		123320	AD	-
3p25.3		611818	AD	-
3p25.3		614321	AD	-
3p25.3		606072	AD	-
3p25.1	SLC6A6	145350	AR	+
3p22.3	GPD1L	611777	AD	+
3p22.3	PDCD6IP	620047	AR	+
3p22.1	RPSA	271400	AD	+
3p21.31	CLEC3B	619977	AD	-
3p21.31	FYCO1	610019	AR	+
3p21.31	MYL3	608751	AD, AR	-
3p21.31	GPX1	614164	AR	+
3p21.1	TKT	617044	AR	+
3p14.3	WNT5A	180700	AD	-
3p14.3	FLNB	108720	AD	+
3p14.3		108721	AD	+
3p14.3		112310	AD	+
3p14.3		150250	AD	+
3p14.3		272460	AR	+
3p14.3	DNASE1L3	614420	AR	-
3q21.1	CSTA	607936	AR	-
3q22.1	PLXND1	620294	AR	+
3q22.1	TF	209300	AR	+
3q22.1-q22.2	SLCO2A1	167100	AD	+
3q22.1-q22.2		614441	AR	+
3q22.3	MRAS	618499	AD	+
3q24	PLOD2	609220	AR	+
3q25.32	GFM1	609060	AR	+
3q26.31	PLD1	212093	AR	+
3q27.1	KLHL24	620236	AR	+
3q27.1		617294	AD	+
3q27.3	MASP1	257920	AR	-
3q28	CLDN1	607626	AR	+
3q28	CCDC50	607453	AD	+
3q29	ATP13A3	265400	AR	-
3q29	TFRC	616740	AR	+
3q29	PCYT1A	620680	AR	+
3q29		608940	AR	+
11p15.5	EPS8L2	617637	AR	+
11p15.5	PNPLA2	610717	AR	+
11p15.5		609057	AR	+
11p15.5	MUC5B	178500	AD	-
11p15.5	CTSD	610127	AR	+
11p15.5	TNNT3	618435	AD	-
11p15.4		141749	AD	-
11p15.4		617980	AD	-
11p15.4		140700	AD	-
11p15.4		141749	AD	-
11p15.4		617971	AD	-
11p15.4		603903	AR	-
11p15.4		603902	AD	-
11p15.4	TUB	616188	AR	-
11p15.1	ABCC8	125853	AD	+
11p15.1		618857	AD, AR	+
11p15.1		256450	AD, AR	+
11p15.1		240800	AD	+
11p15.1	USH1C	602092	AR	+
11p15.1		276904	AR	+
11p15.1	LDHA	612933	AR	+
11p13	CD59	612300	AR	-
11q13.2	ACTN3	617749	AR	+
11q13.2		617749	AR	+
11q13.2	CTSF	615362	AR	+
11q13.3	IGHMBP2	616155	AR	+
11q13.3		604320	AR	+
11q13.4	DHCR7	270400	AR	+
11q13.4	NADSYN1	618845	AR	+
11q13.5		613848	AR	+
11q13.5	LRRC32	619074	AR	+
11q14.2	CTSC	245010	AR	+
11q14.2		245000	AR	+
11q14.2		170650	AR	+
11q22.2	MMP1	226600	AR	-
11q23.1	CRYAB	615184	AD	-
11q23.1		613763	AD, AR	-
11q23.1		608810	AD	-
11q23.1		613869	AR	-
11q23.3	MPZL2	618145	AR	-
11q23.3	CBL	607785	AD	+
11q23.3		613563	AD	+
11q24.2	ROBO3	607313	AR	+
11q24.2	CDON	614226	AD	+
11q24.3	KCNJ5	613677	AD	+
11q24.3		613485	AD	+
11q25	JAM3	613730	AR	+
11q25	ACAD8	611283	AR	+
22q11.21	COMT	167870	AD	+
22q11.21		181500	AD	+
22q11.23	GGT1	231950	AR	-
22q12.1	KREMEN1	617392	AR	+
22q12.2	TCN2	275350	AR	-
22q12.2	PISD	618889	AR	+
22q12.3	FBXO7	260300	AR	+
22q12.3	TIMP3	136900	AD	+
22q12.3	MB	620286	AD	-
22q12.3	APOL4	181500	AD	-
22q12.3	APOL2	181500	AD	-
22q12.3	MYH9	603622	AD	+
22q12.3		155100	AD	+
22q13.2	ACO2	614559	AR	+
22q13.2		616289	AD, AR	+
22q13.2	RRP7A	619453	AR	+
22q13.2	CYB5R3	250800	AR	-
22q13.2		250800	AR	-
22q13.31	FBLN1	608180	AD	+
22q13.31	CELSR1	619319	AD	+
22q13.33	MLC1	604004	AR	-
22q13.33	MOV10L1	619878	AR	+
22q13.33	TYMP	603041	AR	+
4p16.3	PIGG	619812	AR	+
4p16.3		616917	AR	+
4p16.3	CPLX1	617976	AR	+
4p16.3	RNF212	619673	AR	+
4p16.3	SH3BP2	118400	AD	+
4p16.3	DOK7	618389	AR	+
4p16.3		254300	AR	+
4p16.3	LRPAP1	615431	AR	+
4p16.1	WFS1	116400	AD	+
4p16.1		125853	AD	+
4p16.1		600965	AD	+
4p16.1		222300	AR	+
4p16.1		614296	AD	+
4p16.1	SLC2A9	612076	AD, AR	-
4p16.1		612076	AD, AR	-
4p16.1	WDR1	150550	AR	+
4p15.32	PROM1	612657	AD, AR	-
4p15.32		608051	AD	-
4p15.32		612095	AR	-
4p15.32		603786	AD	-
4p15.32	QDPR	261630	AR	+
4p12	CNGA1	613756	AR	-
4q12	IGFBP7	614224	AR	+
4q13.1	TECRL	614021	AR	-
4q13.3	MUC7	600807	AD	-
4q13.3	ALB	615999	AD, AR	-
4q13.3		615999	AD, AR	-
4q13.3		616000	AR	-
4q21.21	FRAS1	219000	AR	+
4q21.21	ANTXR2	228600	AR	+
4q21.22	SCD5	619086	AD	+
4q22.1	HSD17B13	620116	AD	-
4q23		168600	AD	-
4q24	SLC39A8	616721	AR	-
4q26	USP53	619658	AR	+
4q27	NDNF	618841	AD	+
4q27	ANXA5	614391	AD	+
4q31.3	FGB	202400	AR	-
4q31.3		202400	AR	-
4q32.3	PALLD	606856	AD	-
4q34.1	HPGD	119900	AR	+
4q34.1		259100	AR	+
4q34.1		259100	AR	+
4q35.1	UFSP2	142669	AD	+
4q35.1		620028	AR	+
4q35.1		617974	AD	+
4q35.1-q35.2	CYP4V2	210370	AR	+
7p22.3	PRKAR1B	619680	AD	+
7p22.3	INTS1	618571	AR	+
7p22.3	LFNG	609813	AR	-
7p22.1	ACTB	243310	AD	+
7p22.1		607371	AD	+
7p22.1		620475	AD	+
7p21.1	AGR2	620233	AR	-
7p15.3	DNAH11	611884	AR	+
7p15.3	GPNMB	617920	AR	-
7p14.1	SFRP4	265900	AR	+
7p13	AEBP1	618000	AR	+
7p11.2	CHCHD2	616710	AD	+
7q11.23	POR	201750	AR	+
7q22.1	ARPC1B	617718	AR	+
7q22.1	STAG3	615723	AR	+
7q22.1		619672	AR	+
7q22.1		613329	AD, AR	-
7q31.1	DLD	246900	AR	+
7q31.1	LAMB1	615191	AR	+
7q31.2	CAV1	612526	AR	+
7q31.2		606721	AD	+
7q31.2		615343	AD	+
7q31.2	MET	620019	AD	+
7q31.2		616705	AR	+
7q31.2		607278	AD	+
7q31.31	TSPAN12	613310	AD	+
7q32.1	FLNC	617047	AD	+
7q32.1		617047	AD	+
7q32.1		617047	AD	+
7q32.1		614065	AD	+
7q32.1		609524	AD	+
7q36.1	PRKAG2	600858	AD	+
7q36.1		261740	AD	+
7q36.1		194200	AD	+
9p24.3	DOCK8	243700	AR	+
9p24.2	VLDLR	224050	AR	+
9p24.2		222730	AR	+
9p24.1	GLDC	605899	AR	+
9p22.3	FREM1	608980	AR	-
9p22.3		248450	AR	-
9p22.3		614485	AD	-
9p21.2	C9orf72	105550	AD	+
9p21.1	B4GALT1	620364	AR	+
9p21.1		607091	AR	+
9p13.3	AQP7	614411	AR	-
9p13.3	TPM2	108120	AD	+
9p13.3		108120	AD	+
9p13.3		609285	AD	+
9q21.11	TJP2	615878	AR	+
9q21.11		607748	AR	+
9q21.12-q21.13	TRPM3	620253	AD	-
9q21.12-q21.13		620224	AD	-
9q21.2	VPS13A	200150	AR	+
9q22.2	SYK	619381	AD	+
9q22.32	FBP2	619864	AD	-
9q22.32	FBP1	229700	AR	+
9q31.2	TMEM38B	615066	AR	+
9q32	ALAD	612740	AR	+
9q32		612740	AR	+
9q32	COL27A1	615155	AR	+
9q33.1	TNC	615629	AD	+
9q33.2	GSN	105120	AD	+
9q34.11	CRAT	617917	AR	+
9q34.12	LAMC3	614115	AR	+
9q34.2	ADAMTSL2	231050	AR	-
9q34.2	SARDH	268900	AR	-
9q34.3	COL5A1	130000	AD	+
9q34.3		619329	AD	+
9q34.3	KCNT1	614959	AD	+
9q34.3		615005	AD	+
9q34.3	INPP5E	213300	AR	+
9q34.3		610156	AR	+
19p13.3	POLRMT	619743	AD, AR	+
19p13.3	ABCA7	608907	AD	+
19p13.3	GPX4	250220	AR	+
19p13.3	EEF2	609306	AD	+
19p13.3	PLIN4	601846	AD	-
19p13.3	C3	612925	AD	-
19p13.3		613779	AR	-
19p13.2	STXBP2	613101	AR	+
19p13.2	ANGPTL4	615881	AD	+
19p13.2	KANK2	617783	AR	-
19p13.2		616099	AR	-
19p13.2	ACP5	607944	AR	-
19p13.12-p13.11	TPM4	620486	AD	+
19p13.11	GDF15	620730	AD	-
19p13.11	CRLF1	272430	AR	+
19p13.11	COMP	619161	AD	+
19p13.11		132400	AD	+
19p13.11		177170	AD	+
19q12	UQCRFS1	618775	AR	+
19q13.12	LGI4	617468	AR	-
19q13.2	SPINT2	270420	AR	+
19q13.2	LTBP4	613177	AR	-
19q13.32	APOE	607822	AD	-
19q13.32		603075	AD	-
19q13.32		104310	AD	-
19q13.32		269600	AR	-
19q13.33	FUT2	616754	AR	-
19q13.33	FTL	600886	AD	+
19q13.33		615604	AD, AR	+
19q13.33		606159	AD	+
19q13.33	MYH14	614369	AD	+
19q13.33		600652	AD	+
19q13.41	KLK4	204700	AR	-
19q13.41	KLK11	620507	AD	-
19q13.42	TNNT1	605355	AR	-
19q13.42		620386	AR	-
19q13.42		620389	AD	-
8p22	ASAH1	228000	AR	+
8p22		159950	AR	+
8p21.3	CSGALNACT1	618870	AR	+
8p21.3	LPL	238600	AR	+
8p21.3		144250	AD	+
8p21.3		238600	AR	+
8p21.3	SFTPC	610913	AD	-
8p21.3	SLC39A14	144755	AD	+
8p21.3		617013	AR	+
8p21.2	NEFL	617882	AD	+
8p21.2		607734	AD, AR	+
8p21.2		607684	AD	+
8p21.2	CHRNA2	610353	AD	-
8p21.2-p21.1	EPHX2	143890	AD, AR	+
8q12.1	CA8	613227	AR	+
8q21.11	TMEM70	614052	AR	+
8q21.13	PMP2	618279	AD	-
8q21.2	CA2	259730	AR	+
8q24.12	TNFRSF11B	239000	AR	+
8q24.13	NDUFB9	618245	AR	+
8q24.22		274700	AR	-
8q24.22	NDRG1	601455	AR	+
8q24.3	TRAPPC9	613192	AR	+
8q24.3	CYP11B1	202010	AR	-
8q24.3		103900	AD	-
8q24.3	PLEC	616487	AR	-
8q24.3		131950	AD	-
8q24.3		226670	AR	-
8q24.3		612138	AR	-
8q24.3		613723	AR	-
16p13.3	PIGQ	618548	AR	+
16p13.3		617027	AD	+
16p13.3	CLCN7	618541	AD	+
16p13.3		166600	AD	+
16p13.3		611490	AR	+
16p13.3	HAGH	614033	AD	+
16p13.3	PKD1	173900	AD	+
16p13.3	DNASE1	152700	AD	-
16p13.3	ROGDI	226750	AR	+
16p13.2	ABAT	613163	AR	+
16p13.13	EMP2	615861	AR	+
16p13.13	LITAF	601098	AD	+
16p12.2	SCNN1G	613071	AD	+
16p12.2		618114	AD	+
16p12.2		620126	AR	+
16p11.2	PRRT2	602066	AD	+
16p11.2		128200	AD	+
16p11.2		605751	AD	+
16p11.2	VKORC1	607473	AR	+
16p11.2		122700	AD	+
16q12.1		186580	AD	-
16q12.2	RBL2	619690	AR	+
16q12.2	MMP2	259600	AR	+
16q13	GNAO1	615473	AD	+
16q13		617493	AD	+
16q21	GOT2	618721	AR	+
16q23.2	GCSH	620423	AR	+
16q24.1	DNAAF1	613193	AR	+
16q24.1	IRF8	614893	AD	+
16q24.1		226990	AR	+
16q24.2	CYBA	233690	AR	+
16q24.3	PIEZO1	620207	AR	+
16q24.3		194380	AD	+
16q24.3		616843	AR	+
16q24.3	SPG7	607259	AD, AR	+
16q24.3	RPL13	618728	AD	+
16q24.3	GAS8	616726	AR	+

## Sheet: CGI+CGI- bi-allelic low SNP
Cytogenetic location	Gene	Phenotype MIM number	Inheritance	CGI+/CGI-		The data used in the presented results of Table 2.
13q12.11	ZMYM2	619522	AD	+
13q12.11	GJA3	601885	AD	+
13q12.11	FGF9	612961	AD	+
13q12.12	SACS	270550	AR	-
13q12.13	CDK8	618748	AD	+
13q12.3	POMP	601952	AR	+
13q12.3		618048	AD	+
13q13.1	BRCA2	114480	AD	+
13q13.1		612555	AD	+
13q13.1		613029	AR	+
13q13.1		155255	AD, AR	+
13q13.1		176807	AD	+
13q13.1		605724	AR	+
13q13.1		194070	AD	+
13q13.1	KL	617994	AR	+
13q13.3	NBEA	619157	AD	-
13q13.3	MAB21L1	618479	AR	+
13q13.3	RFXAP	209920	AR	+
13q13.3	SMAD9	615342	AD	+
13q13.3	ALG5	620056	AD	+
13q13.3	EXOSC8	616081	AR	+
13q13.3	UFM1	617899	AR	-
13q14.13	COG3	620546	AR	+
13q14.2		164230	AD	-
13q14.2		181500	AD	-
13q14.2	SUCLA2	612073	AR	+
13q14.2	NUDT15	616903	AD	+
13q14.2	ITM2B	616079	AD	+
13q14.2		176500	AD	+
13q14.2		117300	AD	+
13q14.2	KPNA3	620106	AD	+
13q14.3	RNASEH2B	610181	AR	+
13q14.3	ALG11	613661	AR	+
13q14.3	THSD1	618734	AD	+
13q14.3		620244	AR	+
13q21.2	DIAPH3	609129	AD	-
13q21.33-q22.1	PIBF1	617767	AR	+
13q22.3	CLN5	256731	AR	+
13q22.3	FBXL3	606220	AR	+
13q31.1	SLITRK6	221200	AR	-
13q32.1	TGDS	616145	AR	+
13q32.1	DNAJC3	616192	AR	+
13q32.1	OXGR1	620374	AD	+
13q32.3	ZIC2	609637	AD	+
13q32.3	PCCA	606054	AR	+
13q33.1	TPP2	619220	AR	+
13q33.1	ERCC5	616570	AR	+
13q33.1		278780	AR	+
13q33.1		278780	AR	+
13q33.3		606593	AR	+
13q34		227500	AR	-
13q34	F10	227600	AR	-
1p36.33	TNFRSF4	615593	AR	-
1p36.33	DVL1	616331	AD	+
1p36.33	ATAD3A	617183	AD, AR	+
1p36.33		618810	AR	+
1p36.33	TMEM240	607454	AD	+
1p36.33	GNB1	616973	AD	+
1p36.33	GABRD	613060	AD	+
1p36.33		613060	AD	+
1p36.33		613060	AD	+
1p36.32	PEX10	614870	AR	+
1p36.32		614871	AR	+
1p36.32	PRDM16	615373	AD	+
1p36.32		615373	AD	+
1p36.32	TP73	619466	AR	+
1p36.31-p36.23	CAMTA1	614756	AD	+
1p36.23	SLC45A1	617532	AR	-
1p36.22		615513	AD	+
1p36.22		619281	AR	+
1p36.22	NMNAT1	608553	AR	+
1p36.22		619260	AR	+
1p36.22	PEX14	614887	AR	-
1p36.22	TARDBP	612069	AD	+
1p36.22		612069	AD	+
1p36.22	MASP2	613791	AR	-
1p36.22	UBIAD1	121800	AD	+
1p36.22	MAD2L2	617243	AR	+
1p36.22-p36.21	VPS13D	607317	AR	+
1p36.21-p36.13	SPEN	619312	AD	+
1p36.13	SDHB	606764	AD	+
1p36.13		619224	AR	+
1p36.13		115310	AD	+
1p36.13	PAX7	618578	AR	+
1p36.12	DDOST	614507	AR	+
1p36.12	CDC42	616737	AD	+
1p36.12	WNT4	611812	AR	+
1p36.12		158330	AD	+
1p36.12	C1QC	620322	AR	-
1p36.12	C1QB	620321	AR	-
1p36.12	EPHB2	618462	AR	+
1p36.12	KDM1A	616728	AD	+
1p36.11	RPL11	612562	AD	-
1p36.11	GALE	230350	AR	+
1p36.11	HMGCL	246450	AR	+
1p36.11	GRHL3	606713	AD	-
1p36.11	RHCE	617970	AR	-
1p36.11	SLC30A2	608118	AD	+
1p36.11	DHDDS	613861	AR	+
1p36.11		617836	AD	+
1p36.11		613861	AR	+
1p36.11	ARID1A	614607	AD	+
1p36.11	PIGV	239300	AR	+
1p36.11	NR0B2	601665	AD, AR	-
1p36.11	SLC9A1	616291	AR	+
1p36.11	TMEM222	619470	AR	+
1p36.11	FCN3	613860	AR	-
1p36.11-p35.3	AHDC1	615829	AD	+
1p35.3	MECR	617282	AR	+
1p35.3		620629	AR	+
1p35.2	PUM1	620719	AD	+
1p35.2		617931	AD	+
1p35.2	LCK	615758	AR	-
1p35.1	AK2	267500	AR	+
1p34.3	GJB4	617524	AD	-
1p34.3	GJB3	612644	AD	+
1p34.3		220290	AR	+
1p34.3		133200	AD, AR	+
1p34.3	NCDN	619373	AD	+
1p34.3	COL8A2	136800	AD	-
1p34.3		609140	AD	-
1p34.3	CSF3R	162830	AD	-
1p34.3		617014	AR	-
1p34.3	SNIP1	614501	AR	+
1p34.3	RSPO1	610644	AR	+
1p34.3		610644	AR	+
1p34.3	YRDC	619609	AR	+
1p34.3	RRAGC	620609	AD	+
1p34.2	TRIT1	617873	AR	+
1p34.2	MFSD2A	616486	AR	+
1p34.2	ZMPSTE24	608612	AR	+
1p34.2		275210	AR	+
1p34.2	KCNQ4	600101	AD	+
1p34.2	PPCS	618189	AR	+
1p34.2	CLDN19	248190	AR	-
1p34.2	CDC20	620276	AR	+
1p34.2	ELOVL1	618527	AD, AR	+
1p34.2	SZT2	615476	AR	+
1p34.1	ST3GAL3	615006	AR	+
1p34.1		611090	AR	+
1p34.1	DPH2	620062	AR	+
1p34.1	SLC6A9	617301	AR	-
1p34.1	RNF220	619688	AR	+
1p34.1	TMEM53	619727	AR	+
1p34.1	EIF2B3	620313	AR	+
1p34.1	UROD	176100	AD, AR	-
1p34.1		176100	AD, AR	-
1p34.1	MUTYH	608456	AR	+
1p34.1	MMACHC	277400	AR	-
1p34.1	PRDX1	277400	AR	+
1p34.1	POMGNT1	253280	AR	+
1p34.1		613151	AR	+
1p34.1		613157	AR	+
1p34.1		617123	AR	+
1p33	STIL	612703	AR	+
1p32.3	CPT2	614212	AD, AR	+
1p32.3		600649	AR	+
1p32.3		608836	AR	+
1p32.3		255110	AD, AR	+
1p32.3	PARS2	618437	AR	+
1p32.1	MYSM1	618116	AR	+
1p31.3	NFIA	613735	AD	+
1p31.3	DOCK7	615859	AR	+
1p31.3	FOXD3	607836	AD	+
1p31.3	ALG6	603147	AR	+
1p31.3	DNAJC6	615528	AR	-
1p31.3		615528	AR	-
1p31.3	SLC35D1	269250	AR	+
1p31.3	RPE65	204100	AR	-
1p31.3		613794	AR	-
1p31.3		618697	AD	-
1p31.1	CTH	219500	AR	+
1p31.1	TNNI3K	616117	AD	-
1p31.1	MSH4	619938	AR	+
1p31.1		108420	AR	+
1p31.1	PIGK	618879	AR	+
1p31.1	NEXN	613122	AD	+
1p31.1		613876	AD	+
1p31.1	DNAJB4	620326	AR	-
1p31.1	PRKACB	619143	AD	+
1p22.3	BCL10	616098	AR	+
1p22.3	HS2ST1	619194	AR	+
1p22.2	ZNF644	614167	AD	+
1p22.1	GLMN	138000	AD	+
1p22.1	GFI1	607847	AD	+
1p22.1		613107	AD	+
1p22.1	RPL5	612561	AD	+
1p22.1	ABCA4	153800	AD	-
1p22.1		604116	AR	-
1p22.1		248200	AR	-
1p22.1		248200	AR	-
1p22.1		601718	AR	-
1p22.1		248200	AR	-
1p21.3	ALG14	616227	AR	+
1p21.3		619031	AR	+
1p21.3		619036	AR	+
1p21.2	SASS6	616402	AR	+
1p21.2	CDC14A	608653	AR	+
1p21.2	GPR88	616939	AR	+
1p21.2	SLC30A7	620501	AR	+
1p21.2	DPH5	620070	AR	+
1p21.1	RNPC3	618160	AR	+
1p13.3	TAF13	617432	AR	+
1p13.3	GNAI3	602483	AD	+
1p13.3	AMPD2	615686	AR	+
1p13.3		615809	AR	+
1p13.3	SLC6A17	616269	AR	+
1p13.3	KCNA2	616366	AD	+
1p13.3	DRAM2	616502	AR	+
1p13.2	LRIG2	615112	AR	+
1p13.2	PTPN22	222100	AR	-
1p13.2		152700	AD	-
1p13.2	AP4B1	614066	AR	+
1p13.2	DCLRE1B	620133	AR	+
1p13.2		613224	AD	+
1p13.2	TSHB	275100	AR	-
1p13.1	VANGL1	182940	AD	+
1p13.1		600145	AD	+
1p13.1	NHLH2	619755	AR	-
1p13.1	IGSF3	149700	AR	+
1p12	GDAP2	618369	AR	+
1p12	SPAG17	619380	AR	+
1p12	TBX15	260660	AR	-
1q21.1	PEX11B	614920	AR	-
1q21.2	SF3B4	154400	AD	+
1q21.2	VPS45	615285	AR	+
1q21.2	PRPF3	601414	AD	+
1q21.2	TARS2	615918	AR	-
1q21.3	CTSK	265800	AR	-
1q21.3	ZNF687	616833	AD	+
1q21.3	PI4KB	620281	AD	+
1q21.3	RFX5	209920	AR	+
1q21.3		209920	AR	+
1q21.3	POGZ	616364	AD	-
1q21.3	TUFT1	620415	AR	+
1q21.3	RORC	616622	AR	-
1q21.3	UBAP2L	620494	AD	+
1q21.3	HAX1	610738	AR	+
1q21.3	KCNN3	618658	AD	-
1q21.3	PMVK	175800	AD	+
1q21.3	FLAD1	255100	AR	-
1q22	ASH1L	617796	AD	+
1q22	MSTO1	617675	AD, AR	+
1q22	YY1AP1	602531	AR	-
1q22	RIT1	615355	AD	+
1q22	ARHGEF2	617523	AR	+
1q22	LAMTOR2	610798	AR	+
1q23.1	NTRK1	256800	AR	-
1q23.2	PIGM	610293	AR	+
1q23.2	KCNJ10	600791	AR	-
1q23.2		612780	AR	-
1q23.2	DCAF8	610100	AD	+
1q23.2	PEX19	614886	AR	-
1q23.2	COPA	616414	AD	+
1q23.2	NCSTN	142690	AD	+
1q23.2	VANGL2	182940	AD	+
1q23.3	PPOX	176200	AD	+
1q23.3		620483	AR	+
1q23.3	ATF6	616517	AR	-
1q23.3	DDR2	271665	AR	-
1q23.3		618175	AD	-
1q23.3	PBX1	617641	AD	-
1q23.3	LMX1A	601412	AD	+
1q24.1	TMCO1	213980	AR	+
1q24.2	CD247	610163	AR	-
1q24.2	ADCY10	143870	AD	-
1q24.2	GPR161	155255	AD, AR	+
1q24.2	TBX19	201400	AR	-
1q24.2	SLC19A2	249270	AR	+
1q24.2	GORAB	231070	AR	-
1q24.3	METTL13	605429	AD	+
1q25.1	DARS2	611105	AR	+
1q25.1	RC3H1	618998	AR	-
1q25.1	MRPS14	618378	AR	+
1q25.1	TNR	619653	AR	-
1q25.2	PAPPA2	619489	AR	-
1q25.2	TOR1AIP1	617072	AR	+
1q25.2	LHX4	262700	AD	+
1q25.2-q25.3	ACBD6	620785	AR	+
1q25.3	XPR1	616413	AD	+
1q25.3	RNASEL	601518	AD	-
1q25.3	TSEN15	617026	AR	+
1q25.3	EDEM3	619493	AR	+
1q25.3	RNF2	619460	AD	+
1q25.3-q31.1	HMCN1	603075	AD	+
1q31.1	PLA2G4A	618372	AR	-
1q31.2	CDC73	145001	AD	+
1q31.2		145000	AD	+
1q31.2		145001	AD	+
1q31.3	KCNT2	617771	AD	-
1q31.3	ASPM	608716	AR	+
1q31.3	CRB1	613835	AR	-
1q31.3		172870	AD	-
1q31.3		600105	AR	-
1q32.1	KIF14	616258	AR	+
1q32.1		617914	AR	+
1q32.1	DDX59	174300	AR	+
1q32.1	CACNA1S	601887	AD	-
1q32.1		188580	AD	-
1q32.1		620246	AD, AR	-
1q32.1		170400	AD	-
1q32.1	UBE2T	616435	AR	+
1q32.1	SYT2	616040	AD	+
1q32.1		619461	AR	+
1q32.1	KDM5B	618109	AR	+
1q32.1	SNRPE	615059	AD	-
1q32.1	KISS1	614842	AR	-
1q32.1	PPP1R15B	616817	AR	+
1q32.1	MDM4	618849	AD	+
1q32.1	DSTYK	610805	AD	+
1q32.1		270750	AR	+
1q32.2	HSD11B1	614662	AD	-
1q32.2	SYT14	614229	AR	+
1q32.2	KCNH1	611816	AD	+
1q32.2		135500	AD	+
1q32.3	RD3	610612	AR	-
1q32.3	NEK2	615565	AR	+
1q41	CENPF	243605	AR	+
1q41	TGFB2	614816	AD	+
1q41	IARS2	616007	AR	+
1q41		615557	AD	+
1q42.11	FBXO28	619777	AD	+
1q42.11-q42.12	WDR26	617616	AD	+
1q42.13	ARF1	618185	AD	+
1q42.13	GJC2	613206	AR	-
1q42.13		608804	AR	-
1q42.13		613480	AD	-
1q42.13	IBA57	616451	AR	+
1q42.13		615330	AR	+
1q42.13	NUP133	618349	AR	+
1q42.13		618177	AR	+
1q42.2	COG2	617395	AR	+
1q42.2	ARV1	617020	AR	+
1q42.2	GNPAT	222765	AR	+
1q42.2	EXOC8	619076	AR	+
1q42.3	GGPS1	619518	AR	+
1q42.3	LYST	214500	AR	+
1q42.3-q43	EDARADD	614940	AD	-
1q42.3-q43		614941	AR	-
1q43	RYR2	115000	AD	+
1q43		604772	AD	+
1q43	CHRM3	100100	AR	-
1q43	FMN2	616193	AR	+
1q43	FH	606812	AR	+
1q43		150800	AD	+
1q44	COX20	619054	AR	+
1q44	NLRP3	607115	AD	-
1q44		617772	AD	-
1q44		120100	AD	-
1q44		148200	AD	-
1q44		191900	AD	-
14q11.2	TTC5	619244	AR	-
14q11.2	HNRNPC	620688	AD	+
14q11.2	RPGRIP1	608194	AR	-
14q11.2		613826	AR	-
14q11.2	SUPT16H	619480	AD	+
14q11.2	CHD8	615032	AD	-
14q11.2	SALL2	216820	AR	-
14q11.2	PABPN1	164300	AD	-
14q11.2	ZFHX2	147430	AD	+
14q12	FOXG1	613454	AD	+
14q12	PRKD1	617364	AD	+
14q12	AP4S1	614067	AR	+
14q12	NUBPL	618242	AR	+
14q13.1	SPTSSA	620417	AD	+
14q13.1		620416	AD	+
14q13.2	SRP54	618752	AD	+
14q13.2	RALGAPA1	618797	AR	+
14q13.3	PAX9	604625	AD	+
14q13.3	SLC25A21	618811	AR	+
14q21.1	SEC23A	607812	AD, AR	+
14q21.1	TRAPPC6B	617862	AR	+
14q21.2	FANCM	618096	AR	+
14q21.2		618086	AR	+
14q21.3	RPS29	615909	AD	+
14q21.3	MGAT2	212066	AR	+
14q21.3	DNAAF2	612518	AR	+
14q21.3	NEMF	619099	AR	+
14q21.3	SOS2	616559	AD	+
14q21.3	L2HGDH	236792	AR	+
14q22.1	ATL1	613708	AD	+
14q22.1		182600	AD	+
14q22.1	DDHD1	609340	AR	+
14q22.2	BMP4	607932	AD	+
14q22.2	GCH1	128230	AD, AR	+
14q22.2		233910	AR	+
14q22.3	OTX2	610125	AD	-
14q22.3		613986	AD	-
14q22.3		610125	AD	-
14q23.1	KIAA0586	616490	AR	+
14q23.1		616546	AR	+
14q23.1	C14orf39	619203	AR	+
14q23.1		619202	AR	+
14q23.1	SIX1	608389	AD	+
14q23.1		605192	AD	+
14q23.1	TRMT5	616539	AR	+
14q23.2	KCNH5	620537	AD	+
14q23.3	MTHFD1	601634	AR	+
14q23.3		617780	AR	+
14q23.3	FUT8	618005	AR	-
14q23.3-q24.1	GPHN	615501	AR	+
14q24.1	RDH11	616108	AR	-
14q24.1	RDH12	612712	AD, AR	-
14q24.1	ZFYVE26	270700	AR	-
14q24.2	PSEN1	613737	AD	+
14q24.2		607822	AD	+
14q24.2		607822	AD	+
14q24.2		607822	AD	+
14q24.2		613694	AD	+
14q24.2		600274	AD	+
14q24.2		172700	AD	+
14q24.3	DNAL1	614017	AR	+
14q24.3	COQ6	614650	AR	+
14q24.3	ALDH6A1	614105	AR	+
14q24.3	NPC2	607625	AR	+
14q24.3	ISCA2	616370	AR	+
14q24.3	EIF2B2	620312	AR	+
14q24.3	MLH3	608089	AD	+
14q24.3	NEK9	614262	AR	+
14q24.3		617022	AR	+
14q24.3	FLVCR2	225790	AR	+
14q24.3	TTLL5	615860	AR	+
14q24.3	TGFB3	107970	AD	+
14q24.3		615582	AD	+
14q24.3	IFT43	614099	AR	+
14q24.3		617871	AR	+
14q24.3		617866	AR	+
14q24.3	ESRRB	608565	AR	-
14q24.3	IRF2BPL	618088	AD	+
14q24.3	POMT2	613150	AR	+
14q24.3		613156	AR	+
14q24.3		613158	AR	+
14q31.3	SPATA7	604232	AR	+
14q31.3		604232	AR	+
14q31.3	ZC3H14	617125	AR	+
14q31.3	TTC8	613464	AR	+
14q31.3		615985	AR	+
14q32.11	TDP1	607250	AR	+
14q32.11	PSMC1	620071	AR	+
14q32.11	GPR68	617217	AR	-
14q32.11-q32.12	CCDC88C	616053	AD	+
14q32.11-q32.12		236600	AR	+
14q32.12	TRIP11	200600	AR	+
14q32.12		184260	AR	+
14q32.13		138800	AD	-
14q32.13		601200	AD	-
14q32.2	AK7	617965	AR	+
14q32.2	VRK1	620542	AR	+
14q32.2		607596	AR	+
14q32.2	BCL11B	617237	AD	+
14q32.2		618092	AD	+
14q32.2	CCNK	618147	AD	+
14q32.2	EML1	600348	AR	+
14q32.2	YY1	617557	AD	+
14q32.31	DYNC1H1	614228	AD	+
14q32.31		614563	AD	+
14q32.31		158600	AD	+
14q32.31	TECPR2	615031	AR	+
14q32.32	TRAF3	614849	AD	+
14q32.32	CDC42BPB	619841	AD	+
14q32.33	BAG5	619747	AR	+
14q32.33	XRCC3	114480	AD	+
14q32.33	KIF26A	620156	AR	+
14q32.33	ZBTB42	616248	AR	+
14q32.33	JAG2	619566	AR	+
14q32.33	PACS2	618067	AD	+
21q11.2-q21.1	NRIP1	618270	AD	+
21q21.3	APP	104300	AD	-
21q21.3		605714	AD	-
21q22.11	TIAM1	619908	AR	+
21q22.11	SOD1	105400	AD, AR	+
21q22.11		618598	AR	+
21q22.11	SCAF4	620511	AD	+
21q22.11	SYNJ1	617389	AR	+
21q22.11		615530	AR	+
21q22.11		616669	AR	+
21q22.11	IFNAR1	619935	AR	+
21q22.11	SON	617140	AD	+
21q22.11	DONSON	251230	AR	+
21q22.11		617604	AR	+
21q22.11		613693	AD	-
21q22.12	KCNE1	612347	AR	-
21q22.12		613695	AD	-
21q22.13	HLCS	253270	AR	+
21q22.13	DYRK1A	614104	AD	+
21q22.2	ERG	620602	AD	-
21q22.3	CSTB	254800	AR	+
21q22.3	TRAPPC10	620027	AR	+
21q22.3	AIRE	240300	AD, AR	+
21q22.3	MCM3AP	618124	AR	+
18p11.32	THOC1	620280	AD	+
18p11.32	SMCHD1	603457	AD	+
18p11.31	TGIF1	142946	AD	+
18p11.22	NDUFV2	618229	AR	+
18p11.21	PSMG2	619183	AR	+
18q11.1-q11.2	GREB1L	619274	AD	+
18q11.1-q11.2		617805	AD	+
18q11.2	MIB1	615092	AD	+
18q11.2	GATA6	614475	AD	+
18q11.2		614474	AD	+
18q11.2		600001	AD	+
18q11.2		187500	AD	+
18q11.2	RBBP8	251255	AR	+
18q11.2		606744	AR	+
18q11.2	TAF4B	615841	AR	+
18q11.2	AQP4	620448	AR	+
18q12.1	CDH2	619957	AR	+
18q12.1		618929	AD	+
18q12.1		618920	AD	+
18q12.1	DSC2	610476	AD, AR	+
18q12.1		610476	AD, AR	+
18q12.1	DSG1	615508	AR	-
18q12.1		148700	AD	-
18q12.1	DSG4	607903	AR	-
18q12.1	DSG3	619226	AR	-
18q12.1	RNF125	616260	AD	+
18q12.3	SETBP1	616078	AD	+
18q12.3		269150	AD	+
18q12.3-q21.1	EPG5	242840	AR	+
18q21.1	IER3IP1	614231	AR	+
18q21.1	SMAD2	619657	AD	+
18q21.1		619656	AD	+
18q21.1	DYM	223800	AR	+
18q21.1		607326	AR	+
18q21.1	C18orf32	619985	AR	+
18q21.2	SMAD4	175050	AD	+
18q21.2		139210	AD	+
18q21.2		174900	AD	+
18q21.2	TCF4	613267	AD	-
18q21.2		610954	AD	-
18q21.31	FECH	177000	AR	+
18q21.31	ATP8B1	243300	AR	+
18q21.31		147480	AD	+
18q21.31		211600	AR	+
18q21.32	MALT1	615468	AR	+
18q21.32	LMAN1	227300	AR	+
18q21.33	TNFRSF11A	602080	AD	+
18q21.33		174810	AD	+
18q21.33		612301	AR	+
18q21.33	KDSR	617526	AR	+
18q21.33	SERPINB7	615598	AR	-
18q22.2	RTTN	614833	AR	+
18q22.3	ZNF407	619557	AR	-
18q22.3	TSHZ1	607842	AD	+
18q23	TXNL4A	608572	AR	+
2p25.3	RNASEH1	616479	AR	+
2p25.3	RPS7	612563	AD	+
2p25.2	SOX11	615866	AD	+
2p25.1	KIDINS220	617296	AD	+
2p25.1		619501	AR	+
2p25.1	CPSF3	619876	AR	+
2p24.3	NBAS	616483	AR	-
2p24.3		614800	AR	-
2p24.3	MYCN	164280	AD	+
2p24.3		620748	AD	+
2p24.1	WDR35	613610	AR	+
2p24.1		614091	AR	+
2p23.3	PTRHD1	620747	AR	+
2p23.3		618724	AD	+
2p23.3		615879	AD	+
2p23.3	ASXL2	617190	AD	+
2p23.3	OTOF	601071	AR	-
2p23.3		601071	AR	-
2p23.3	AGBL5	617023	AR	+
2p23.3	CAD	616457	AR	+
2p23.3	MPV17	618400	AR	-
2p23.3		256810	AR	-
2p23.3	EIF2B4	620314	AR	+
2p23.3	IFT172	619471	AR	+
2p23.3		616394	AR	+
2p23.3		615630	AR	+
2p22.3	SPAST	182601	AD	+
2p22.3	NLRC4	616115	AD	-
2p22.3		616050	AD	-
2p22.2	EIF2AK2	619687	AD, AR	-
2p22.2		618877	AD	-
2p22.1	SOS1	135300	AD	+
2p22.1		610733	AD	+
2p21		210250	AR	-
2p21	LRPPRC	220111	AR	+
2p21	SIX3	157170	AD	+
2p21	PIGF	619356	AR	+
2p21	CRIPT	615789	AR	+
2p21	CALM2	616249	AD	+
2p16.3	MSH6	608089	AD	+
2p16.3		614350	AD	+
2p16.3		619097	AR	+
2p16.3	FBXO11	618089	AD	-
2p16.3	PPP1R21	619383	AR	+
2p16.3		614325	AR	+
2p16.1	PNPT1	614932	AR	+
2p16.1		614934	AR	+
2p16.1		608703	AD	+
2p16.1	FANCL	614083	AR	+
2p16.1	BCL11A	617101	AD	+
2p16.1	REL	619652	AR	+
2p15	PEX13	614883	AR	-
2p15		614885	AR	-
2p15	FAM161A	606068	AR	+
2p15	MDH1	618959	AR	+
2p14	SPRED2	619745	AR	-
2p13.3	ANTXR1	602089	AD	+
2p13.3		230740	AR	+
2p13.3	NFU1	605711	AR	+
2p13.3	TIA1	619133	AD	+
2p13.3		604454	AD, AR	+
2p13.3	MCEE	251120	AR	+
2p13.2	EXOC6B	618395	AR	+
2p13.1	TPRKB	617731	AR	+
2p13.1	STAMBP	614261	AR	+
2p13.1	DGUOK	251880	AR	+
2p13.1		617068	AR	+
2p13.1		617070	AR	+
2p13.1	TET3	618798	AD, AR	-
2p13.1	BOLA3	614299	AR	+
2p13.1	DCTN1	105400	AD, AR	-
2p13.1		607641	AD	-
2p13.1		168605	AD	-
2p13.1	MOGS	606056	AR	+
2p13.1	LOXL3	619781	AR	+
2p11.2	SUCLG1	245400	AR	+
2p11.2		277450	AR	+
2p11.2	POLR1A	616462	AD	+
2p11.2		620675	AR	+
2p11.2	PTCD3	619057	AR	+
2p11.2	EIF2AK3	226980	AR	+
2p11.2	RPIA	608611	AR	+
2q11.2	ASTL	619643	AR	-
2q11.2	TMEM127	171300	AD	+
2q11.2	SNRNP200	610359	AD	+
2q11.2	NCAPH	617985	AR	+
2q11.2		616887	AR	+
2q11.2	ZAP70	617006	AR	-
2q11.2		269840	AR	-
2q11.2	VWA3B	616948	AR	+
2q11.2	CNGA3	216900	AR	+
2q11.2	COA5	616500	AR	+
2q11.2	TSGA10	617961	AR	+
2q11.2	LIPT1	616299	AR	+
2q11.2	AFF3	619297	AD	+
2q12.1	POU3F3	618604	AD	+
2q12.3	SLC5A7	617143	AR	+
2q12.3		158580	AD	+
2q13		129490	AD	-
2q13		224900	AR	-
2q13	NPHP1	609583	AR	+
2q13		256100	AR	+
2q13		266900	AR	+
2q13	ANAPC1	618625	AR	+
2q14.1	CKAP2L	272440	AR	+
2q14.2	EN1	619218	AR	+
2q14.2	GLI2	615849	AD	-
2q14.2		610829	AD	-
2q14.3	ERCC3	616390	AR	+
2q14.3		610651	AR	+
2q14.3	PROC	176860	AD	-
2q14.3		612304	AR	-
2q21.1	CCDC115	616828	AR	+
2q21.3	RAB3GAP1	619420	AR	-
2q21.3		600118	AR	-
2q21.3	MCM6	223100	AD	+
2q22.1	CXCR4	193670	AD	+
2q22.1		193670	AD	+
2q22.2	KYNU	236800	AR	-
2q22.2		617661	AR	-
2q22.3	ZEB2	235730	AD	-
2q23.1	ORC4	613800	AR	+
2q23.1	MBD5	156200	AD	+
2q23.2	MMADHC	277410	AR	+
2q23.2		277410	AR	+
2q23.2		277410	AR	+
2q23.3	CACNB4	607682	AD	-
2q23.3		607682	AD	-
2q23.3		613855	AD	-
2q24.1	NR4A2	619911	AD	+
2q24.1	GPD2	125853	AD	+
2q24.1	ACVR1	135100	AD	+
2q24.2	TBR1	606053	AD	-
2q24.2	SLC4A10	620746	AR	-
2q24.2	IFIH1	615846	AD	+
2q24.2		619773	AR	+
2q24.2		182250	AD	+
2q24.3	SCN3A	617938	AD	-
2q24.3		617935	AD	-
2q24.3		613721	AD	-
2q24.3		618924	AD	-
2q24.3	SCN2A	607745	AD	-
2q24.3	GALNT3	211900	AR	+
2q24.3	TTC21B	613820	AD, AR	+
2q24.3		613819	AR	+
2q24.3	SCN9A	133020	AD	+
2q24.3		243000	AR	+
2q24.3		243000	AR	+
2q24.3		167400	AD	+
2q24.3		133020	AD	+
2q31.1	LRP2	222448	AR	+
2q31.1	BBS5	615983	AR	+
2q31.1	METTL5	618665	AR	+
2q31.1	DCAF17	241080	AR	+
2q31.1	SLC25A12	612949	AR	+
2q31.1	MTX2	619127	AR	+
2q31.2	NFE2L2	617744	AD	+
2q31.2	AGPS	600121	AR	+
2q31.2	PRKRA	612067	AR	+
2q31.3	CERKL	608380	AR	+
2q31.3	NEUROD1	125853	AD	+
2q32.2	STAT1	614892	AD	+
2q32.2		613796	AR	+
2q32.2		614162	AD	+
2q32.2-q32.3		620443	AD	+
2q32.3	DNAH7	620356	AR	+
2q32.3	HECW2	617268	AD	+
2q33.1	PGAP1	615802	AR	+
2q33.1	MARS2	616430	AR	+
2q33.1		611390	AR	+
2q33.1	SATB2	612313	AD	+
2q33.1	C2orf69	619423	AR	+
2q33.1	CASP10	603909	AD	-
2q33.1	TMEM237	614424	AR	+
2q33.1	ALS2	205100	AR	+
2q33.1		606353	AR	+
2q33.1		607225	AR	+
2q33.1-q33.2	BMPR2	178600	AD	+
2q33.1-q33.2		178600	AD	+
2q33.1-q33.2		265450	AD	+
2q33.2		140300	AD	-
2q33.2		152700	AD	-
2q33.2		616100	AD	-
2q33.2	ICOS	607594	AR	-
2q33.3	FASTKD2	618855	AR	+
2q33.3	FZD5	620731	AD	+
2q34	PIKFYVE	121850	AD	+
2q34	UNC80	616801	AR	+
2q35	ABCA12	601277	AR	-
2q35		242500	AR	-
2q35	SMARCAL1	242900	AR	+
2q35	CXCR2	619407	AR	-
2q35	ZNF142	618425	AR	+
2q35	BCS1L	262000	AR	+
2q35		603358	AR	+
2q35		124000	AR	+
2q35	STK36	619436	AR	+
2q35	CYP27A1	213700	AR	+
2q35	IHH	607778	AR	+
2q35		112500	AD	+
2q35		615402	AD	+
2q35		614497	AD	+
2q35		609153	AD	+
2q35	TUBA4A	616208	AD	+
2q35	DNAJB2	614881	AR	+
2q35	GMPPA	615510	AR	+
2q35	SLC4A3	620231	AD	+
2q36.1	PAX3	122880	AD	+
2q36.1		193500	AD	+
2q36.1		148820	AD, AR	+
2q36.1	FARSB	613658	AR	+
2q36.1	AP1S3	616106	AD	+
2q36.1	MRPL44	615395	AR	+
2q36.2	CUL3	619239	AD	+
2q36.2		614496	AD	+
2q36.3	SLC19A3	607483	AR	-
2q36.3	TRIP12	617752	AD	+
2q37.1		235550	AR	-
2q37.1	PDE6D	615665	AR	+
2q37.1	DIS3L2	267000	AR	+
2q37.1		143500	AR	-
2q37.1		218800	AR	-
2q37.1		606785	AR	-
2q37.1		237900	AD, AR	-
2q37.3	PER2	604348	AD	+
2q37.3	TRAF3IP1	616629	AR	+
2q37.3	KIF1A	614255	AD	+
2q37.3		614213	AR	+
2q37.3		610357	AD, AR	+
2q37.3		610357	AD, AR	+
2q37.3	DTYMK	619847	AR	+
20p13	RBCK1	615895	AR	+
20p13	TBC1D20	615663	AR	+
20p13	CSNK2A1	617062	AD	+
20p13	SNRPB	117650	AD	+
20p13	IDH3B	612572	AR	+
20p13	VPS16	619291	AD	+
20p13	DDRGK1	602557	AR	+
20p13	PANK2	234200	AR	+
20p12.3	PCNA	615919	AR	+
20p12.3	MCM8	612885	AR	+
20p12.3	BMP2	235200	AR	+
20p12.3		112600	AD	+
20p12.3		617877	AD	+
20p12.3	PLCB1	613722	AR	+
20p12.2	MKKS	605231	AR	-
20p12.2		236700	AR	-
20p12.1	TASP1	618950	AR	+
20p12.1	FLRT3	615271	AD	-
20p12.1	BFSP1	611391	AD, AR	+
20p11.23	OVOL2	122000	AD	+
20p11.23	PET117	619063	AR	+
20p11.23	POLR3F	619872	AD	+
20p11.23	SEC23B	616858	AD	+
20p11.23		224100	AR	+
20p11.23	RIN2	613075	AR	-
20p11.23	NAA20	619717	AR	+
20p11.21	GZF1	617662	AR	-
20p11.21	VSX1	614195	AD	+
20p11.21		148300	AD	+
20p11.21	GINS1	617827	AR	+
20q11.21	COX4I2	612714	AR	+
20q11.21	HCK	620296	AD	+
20q11.21	POFUT1	615327	AD	+
20q11.21	KIF3B	618955	AD	+
20q11.21	ASXL1	605039	AD	+
20q11.21		242860	AR	+
20q11.21	SNTA1	612955	AD	+
20q11.22	ZNF341	618282	AR	+
20q11.22	CHMP4B	605387	AD	+
20q11.22	AHCY	613752	AR	+
20q11.22	ITCH	613385	AR	+
20q11.22	PIGU	618590	AR	+
20q11.22	GSS	266130	AR	+
20q11.22		231900	AR	+
20q11.22	CEP250	618358	AR	+
20q11.22	RBM12	617629	AD	+
20q11.22	NFS1	619386	AR	+
20q11.23	EPB41L1	614257	AD	-
20q11.23	MYL9	619365	AR	+
20q11.23	SRC	616937	AD	-
20q11.23	CTNNBL1	619846	AR	+
20q11.23	TTI1	620445	AR	+
20q12	MAFB	617041	AD	+
20q12		166300	AD	+
20q12	PLCG1	620514	AD	+
20q13.12	IFT52	617102	AR	+
20q13.12	FITM2	618635	AR	+
20q13.12	HNF4A	125853	AD	-
20q13.12		616026	AD	-
20q13.12		125850	AD	-
20q13.12	ADA	102700	AR	+
20q13.12		102700	AR	+
20q13.12	STK4	614868	AR	+
20q13.12	ZNF335	615095	AR	+
20q13.12	CD40	606843	AR	-
20q13.12	ELMO2	606893	AR	+
20q13.12	TP53RK	617730	AR	+
20q13.13	ARFGEF2	608097	AR	+
20q13.13	ZNFX1	619644	AR	+
20q13.13	KCNB1	616056	AD	+
20q13.13	PTPN1	125853	AD	+
20q13.13	ADNP	615873	AD	+
20q13.13	DPM1	608799	AR	+
20q13.2	NFATC2	620232	AR	+
20q13.2	SALL4	147750	AD	+
20q13.2		607323	AD	+
20q13.2	AURKA	114500	AD	+
20q13.32	VAPB	608627	AD	+
20q13.32		182980	AD	+
20q13.32	STX16	603233	AD	+
20q13.32	EDN3	613712	AD	+
20q13.32		613265	AD, AR	+
20q13.33	OSBPL2	616340	AD	+
20q13.33	GATA5	617912	AD, AR	+
20q13.33	DNAJC5	162350	AD	+
20q13.33	PRPF6	613983	AD	+
20q13.33	SOX18	607823	AR	+
20q13.33		137940	AD	+
5p15.33	TRIP13	617598	AR	+
5p15.33		619011	AR	+
5p15.33	NDUFS6	618232	AR	+
5p13.2	DNAJC21	617052	AR	+
5p13.2	AGXT2	210100	AR	-
5p13.2	PRLR	615555	AD, AR	-
5p13.2		615554	AD	-
5p13.2	LMBRD2	619694	AD	+
5p13.2	NIPBL	122470	AD	+
5p13.2	NUP155	615770	AR	+
5p13.2	GDNF	613711	AD	+
5p13.1	C9	615591	AD	-
5p13.1	C6	612446	AR	-
5p13.1	OXCT1	245050	AR	+
5p12	NNT	614736	AR	+
5p12	FGF10	180920	AD	-
5p12		620193	AD	-
5p12	HCN1	615871	AD	+
5p12		618482	AD	+
5q11.2	MOCS2	252160	AR	+
5q11.2	NDUFS4	252010	AR	-
5q11.2	IL31RA	613955	AD	-
5q11.2	MAP3K1	613762	AD	+
5q12.1	ERCC8	216400	AR	+
5q12.1		614621	AR	+
5q12.1	NDUFAF2	618233	AR	+
5q12.1	ZSWIM6	603671	AD	+
5q12.1		617865	AD	+
5q12.1	KIF2A	615411	AD	+
5q12.3	CWC27	250410	AR	+
5q13.2	MAP1B	619808	AD	+
5q13.2		618918	AD	+
5q13.3	HEXB	268800	AR	+
5q13.3		620375	AR	+
5q14.1	AP3B1	608233	AR	+
5q14.1		617100	AR	+
5q14.2	XRCC4	616541	AR	-
5q14.3		608354	AD	+
5q14.3	MEF2C	613443	AD	-
5q14.3		613443	AD	-
5q15	NR2F1	615722	AD	+
5q15	KIAA0825	618498	AR	+
5q15	ARSK	619698	AR	+
5q15-q21.1	CHD1	617682	AD	-
5q22.1	SLC25A46	616505	AR	+
5q22.1		619303	AR	+
5q22.2		175100	AD	+
5q22.2		175100	AD	+
5q22.2		135290	AD	+
5q22.2		175100	AD	+
5q22.2		619182	AD	+
5q22.3	KCNN2	619724	AD	+
5q22.3		619725	AD	+
5q22.3	TRIM36	206500	AR	+
5q23.1	LOX	617168	AD	+
5q23.2	LMNB1	169500	AD	+
5q23.2		619179	AD	+
5q23.2	MEGF10	614399	AR	+
5q23.2		620249	AR	+
5q23.3	ADAMTS19	620067	AR	+
5q23.3	HINT1	137200	AR	+
5q23.3-q31.1	LYRM7	615838	AR	-
5q31.1	FNIP1	619705	AR	+
5q31.1	RAD50	613078	AR	+
5q31.1	GDF9	618014	AR	-
5q31.1	UQCRQ	615159	AR	+
5q31.1	AFF4	616368	AD	+
5q31.1	PPP2CA	618354	AD	+
5q31.1	SAR1B	246700	AR	+
5q31.1	CAMLG	620201	AR	+
5q31.2	KLHL3	614495	AD, AR	-
5q31.2	MYOT	609200	AD	-
5q31.2	NME5	620032	AR	-
5q31.2	KDM3B	618846	AD	+
5q31.2	REEP2	620606	AR	+
5q31.2		615625	AD	+
5q31.2	HSPA9	182170	AD	+
5q31.2		616854	AR	+
5q31.2	SIL1	248800	AR	+
5q31.2	MATR3	606070	AD	+
5q31.3	PURA	616158	AD	+
5q31.3	HARS2	614926	AR	+
5q31.3	DIAPH1	124900	AD	+
5q31.3		616632	AR	+
5q31.3	PCDH12	251280	AR	-
5q31.3	NR3C1	615962	AD	+
5q31.3	YIPF5	619278	AR	+
5q32	PPP2R2B	604326	AD	+
5q32	FBXO38	615575	AD	+
5q32	PDE6A	613810	AR	-
5q32	CSF1R	618476	AR	-
5q32		221820	AD	-
5q32-q33.1	TCOF1	154500	AD	+
5q33.1	GLRA1	149400	AD, AR	+
5q33.2	GRIA1	619931	AR	-
5q33.2		619927	AD	-
5q33.2	GEMIN5	619333	AR	+
5q33.3	HAVCR2	618398	AR	-
5q33.3	ITK	613011	AR	-
5q33.3	THG1L	618800	AR	+
5q33.3	LSM11	619486	AR	+
5q34	GABRB2	617829	AD	+
5q34		615744	AD	-
5q34	GABRG2	618396	AD	-
5q34		607681	AD	-
5q34		607681	AD	-
5q34	HMMR	114480	AD	+
5q35.1	FOXI1	600791	AR	-
5q35.1	LCP2	619374	AR	-
5q35.1	FBXW11	618914	AD	+
5q35.1	NKX2-5	108900	AD	+
5q35.1		614435	AD	+
5q35.1		225250	AD	+
5q35.1		187500	AD	+
5q35.1		614432	AD	+
5q35.2	MSX2	604757	AD	+
5q35.2		168500	AD	+
5q35.2		168550	AD	+
5q35.3	NSD1	117550	AD	+
5q35.3	F12	610618	AD	-
5q35.3		234000	AR	-
5q35.3	DDX41	616871	AD	+
5q35.3	NHP2	613987	AR	+
5q35.3	GRM6	257270	AR	+
5q35.3	FLT4	618780	AD	+
5q35.3		153100	AD	+
12p13.32	NDUFA9	618247	AR	+
12p13.32	KCNA1	160120	AD	+
12p13.32	KCNA5	612240	AD	+
12p13.31		142680	AD	-
12p13.31	NCAPD2	617983	AR	+
12p13.31	CHD4	617159	AD	+
12p13.31	ATN1	618494	AD	-
12p13.31		125370	AD	-
12p13.31	EMG1	211180	AR	+
12p13.31	C1R	130080	AD	-
12p13.31	NECAP1	615833	AR	+
12p13.31	PHC1	615414	AR	+
12p13.1	CDKN1B	610755	AD	+
12p13.1	GRIN2B	616139	AD	+
12p13.1		613970	AD	+
12p12.3	GUCY2C	614616	AD	-
12p12.3		614665	AR	-
12p12.3	WBP11	619227	AD	+
12p12.3	PTPRO	614196	AR	+
12p12.3	EPS8	615974	AR	+
12p12.3	PLCZ1	617214	AR	-
12p12.2	PDE3A	112410	AD	+
12p12.1	PYROXD1	617258	AR	+
12p12.1	RECQL	620370	AR	+
12p12.1	ABCC9	614050	AD	-
12p12.1		608569	AD	-
12p12.1		239850	AD	-
12p12.1		619719	AR	-
12p12.1	SOX5	616803	AD	-
12p12.1	BHLHE41	612975	AD	+
12p11.22	PTHLH	613382	AD	+
12p11.21	DNM1L	614388	AD, AR	+
12p11.21		610708	AD	+
12p11.21	YARS2	613561	AR	+
12q12	ALG10B	613688	AD	+
12q12	KIF21A	135700	AD	+
12q12		135700	AD	+
12q12	PRICKLE1	612437	AR	+
12q12	IRAK4	607676	AR	+
12q12	ARID2	617808	AD	+
12q13.11	VDR	277440	AR	+
12q13.12	ADCY6	616287	AR	-
12q13.12	WNT10B	225300	AR	+
12q13.12		617073	AD	+
12q13.12	PRPH	105400	AD, AR	+
12q13.12	RACGAP1	619789	AR	+
12q13.12	SMARCD1	618779	AD	+
12q13.12	GPD1	614480	AR	-
12q13.13	SCN8A	618364	AD	+
12q13.13		614306	AD	+
12q13.13		614558	AD	+
12q13.13		617080	AD	+
12q13.13	KRT18	215600	AR	+
12q13.13		215600	AR	+
12q13.13	AAAS	231550	AR	+
12q13.13	AMHR2	261550	AR	-
12q13.13	HOXC13	614931	AR	+
12q13.13	HNRNPA1	615424	AD	+
12q13.13		610099	AD	+
12q13.13		615426	AD	+
12q13.13-q13.2	NCKAP1L	618982	AR	-
12q13.2	GDF11	619122	AD	+
12q13.2	MMP19	611543	AD	-
12q13.2	SUOX	272300	AR	-
12q13.2	RPS26	613309	AD	+
12q13.2	ERBB3	607598	AR	+
12q13.2		133180	AD	+
12q13.2		243180	AR	+
12q13.2	SMARCC2	618362	AD	+
12q13.3	TIMELESS	620015	AD	+
12q13.3	PRIM1	620005	AR	+
12q13.3	SDR9C7	617574	AR	-
12q13.3	TAC3	614839	AR	-
12q13.3	LRP1	604093	AR	+
12q13.3		620690	AD	+
12q13.3	STAC3	255995	AR	-
12q13.3	GLI1	618123	AR	+
12q13.3		174400	AR	+
12q13.3	KIF5A	617921	AD	+
12q13.3		617235	AD	+
12q13.3		604187	AD	+
12q13.3	B4GALNT1	609195	AR	+
12q14.1	CDK4	609048	AD	+
12q14.1	TSFM	610505	AR	+
12q14.1	AVIL	618594	AR	-
12q14.2	SRGAP1	188470	AD	+
12q14.2	TBK1	617900	AD	+
12q14.2		616439	AD	+
12q14.3	LEMD3	166700	AD	+
12q14.3		166700	AD	+
12q14.3	MSRB3	613718	AR	+
12q14.3	HMGA2	618908	AD	+
12q14.3	GRIP1	617667	AR	-
12q15	RAP1B	620654	AD	+
12q15	NUP107	618078	AR	-
12q15		618348	AR	-
12q15		616730	AR	-
12q15	MDM2	618681	AR	+
12q15		614401	AD	+
12q15	CNOT2	618608	AD	+
12q21.1	KCNC2	619913	AD	+
12q21.2	BBS10	615987	AR	-
12q21.2	SYT1	618218	AD	-
12q21.2-q21.31	PPP1R12A	618820	AD	-
12q21.31	PTPRQ	617663	AD	-
12q21.31		613391	AR	-
12q21.32	CEP290	615991	AR	+
12q21.32		610188	AR	+
12q21.32		611134	AR	+
12q21.32		610189	AR	+
12q21.32	TMTC3	617255	AR	+
12q21.33	POC1B	615973	AR	+
12q21.33	ATP2B1	619910	AD	-
12q22	NDUFA12	618244	AR	-
12q23.1	SLC25A3	610773	AR	+
12q23.1	SCYL2	618766	AR	+
12q23.1	NR1H4	617049	AR	-
12q23.2	NUP37	618179	AR	-
12q23.2	IGF1	608747	AR	-
12q23.2	PAH	261600	AR	-
12q23.2		261600	AR	-
12q23.3	POLR3B	619742	AD	+
12q23.3		614381	AR	+
12q23.3	CRY1	614163	AD	+
12q24.11	UNG	608106	AR	+
12q24.11	UBE3B	244450	AR	+
12q24.11	MVK	260920	AR	+
12q24.11		610377	AR	+
12q24.11		175900	AD	+
12q24.11	TRPV4	617383	AD	-
12q24.11		113500	AD	-
12q24.11		606835	AD	-
12q24.11		606071	AD	-
12q24.11		156530	AD	-
12q24.11		600175	AD	-
12q24.11		168400	AD	-
12q24.11		181405	AD	-
12q24.11		184095	AD	-
12q24.11		184252	AD	-
12q24.11	IFT81	617895	AR	+
12q24.11	ATP2A2	101900	AD	+
12q24.11		124200	AD	+
12q24.11	ANAPC7	619699	AR	+
12q24.11	TCTN1	614173	AR	+
12q24.11-q24.12	CUX2	618141	AD	+
12q24.12	ATXN2	183090	AD	+
12q24.12		168600	AD	+
12q24.12		183090	AD	+
12q24.12		610251	AD	+
12q24.12		610251	AD	+
12q24.12-q24.13	MAPKAPK5	619869	AR	+
12q24.13	PTPN11	151100	AD	+
12q24.13		156250	AD	+
12q24.13		163950	AD	+
12q24.21	TBX5	142900	AD	+
12q24.21	MED13L	616789	AD	+
12q24.23	CIT	617090	AR	+
12q24.31	COX6A1	616039	AR	+
12q24.31	COQ5	619028	AR	+
12q24.31	HNF1A	222100	AR	-
12q24.31		125853	AD	-
12q24.31		600496	AD	-
12q24.31	SETD1B	619000	AD	+
12q24.31	HPD	140350	AD	-
12q24.31		276710	AR	-
12q24.31	DIABLO	614152	AD	+
12q24.31	VPS33A	617303	AR	+
12q24.31	ZCCHC8	618674	AD	+
12q24.31	CCDC62	619803	AR	+
12q24.31	TCTN2	613885	AR	-
12q24.31		616654	AR	-
12q24.31	ATP6V0A2	219200	AR	+
12q24.31		278250	AR	+
12q24.31	DHX37	273250	AD	+
12q24.31		618731	AR	+
12q24.33	PUS1	600462	AR	+
12q24.33	P2RX2	608224	AD	+
15q12	GABRA5	618559	AD	+
15q14	MEIS2	600987	AD	+
15q14	SPRED1	611431	AD	+
15q15.1	EIF2AK4	234810	AR	+
15q15.1	BUB1B	176430	AD	+
15q15.1		257300	AR	+
15q15.1	CHST14	601776	AR	+
15q15.1	RAD51	114480	AD	+
15q15.1		617244	AD	+
15q15.1		614508	AD	+
15q15.1	DLL4	616589	AD	+
15q15.1	MAPKBP1	617271	AR	+
15q15.2	CDAN1	224120	AR	+
15q15.2	TTBK2	604432	AD	+
15q15.2	UBR1	243800	AR	+
15q15.3	TUBGCP4	616335	AR	+
15q15.3	FRMD5	620094	AD	+
15q21.1	SPG11	602099	AR	+
15q21.1		616668	AR	+
15q21.1		604360	AR	+
15q21.1	PATL2	617743	AR	-
15q21.1	DUT	620044	AR	+
15q21.1	CEP152	614852	AR	+
15q21.1		613823	AR	+
15q21.2	HDC	137580	AD	-
15q21.2	TRPM7	105500	AD	+
15q21.2	AP4E1	613744	AR	+
15q21.2		184450	AD	+
15q21.2	GNB5	617173	AR	+
15q21.2		617182	AR	+
15q21.3	PIGB	618580	AR	+
15q21.3	RFX7	620330	AD	+
15q21.3	MNS1	618948	AR	+
15q21.3	TCF12	615314	AD	+
15q21.3		619718	AD, AR	+
15q21.3		615537	AD	+
15q22.31	HERC1	617011	AR	+
15q22.31	TRIP4	617066	AR	+
15q22.31		616866	AR	+
15q22.31	MTFMT	614947	AR	+
15q22.31		618248	AR	+
15q22.31	CLPX	618015	AD	+
15q22.31	SLC24A1	613830	AR	-
15q22.31	MAP2K1	615279	AD	+
15q22.31	SMAD6	617439	AD	+
15q22.31		179300	AD	+
15q22.31		614823	AD	+
15q23	AAGAB	148600	AD	+
15q23	KIF23	105600	AD	+
15q23	MYO9A	618198	AR	+
15q23	HEXA	272800	AR	+
15q23		272800	AR	+
15q23		272800	AR	+
15q24.1	BBS4	615982	AR	+
15q24.1	HCN4	619521	AD	+
15q24.1		163800	AD	+
15q24.1	STRA6	601186	AR	-
15q24.1		601186	AR	-
15q24.1	EDC3	616460	AR	+
15q24.1-q24.2	MPI	602579	AR	+
15q24.2	COX5A	619064	AR	+
15q24.2	SIN3A	613406	AD	+
15q24.2-q24.3	ETFA	231680	AR	+
15q24.3	SCAPER	618195	AR	-
15q24.3	PSTPIP1	604416	AD	-
15q25.1	IREB2	618451	AR	+
15q25.2	AP3B2	617276	AR	+
15q25.2	HOMER2	616707	AD	+
15q25.2	BNC1	618723	AD	+
15q25.2	WDR73	251300	AR	+
15q25.3	AGBL1	615523	AD	-
15q26.1	ACAN	608361	AD	+
15q26.1		165800	AD	+
15q26.1		612813	AR	+
15q26.1	RLBP1	607475	AR	-
15q26.1		136880	AD, AR	-
15q26.1		136880	AD, AR	-
15q26.1	FANCI	609053	AR	+
15q26.1	POLG	203700	AR	+
15q26.1		613662	AR	+
15q26.1		607459	AR	+
15q26.1		157640	AD	+
15q26.1		258450	AR	+
15q26.1	KIF7	607131	AR	+
15q26.1		614120	AR	+
15q26.1		200990	AR	+
15q26.1		200990	AR	+
15q26.1	PLIN1	613877	AD	-
15q26.1	MESP2	608681	AR	+
15q26.1	UNC45A	619377	AR	+
15q26.1	VPS33B	208085	AR	+
15q26.1		620010	AR	+
15q26.1		620009	AR	+
15q26.1	CHD2	615369	AD	-
15q26.2	NR2F2	618901	AD	-
15q26.2		615779	AD	-
15q26.3	MEF2A	608320	AD	+

## Sheet: CGI+CGI-bi-allelic high SNP
Cytogenetic location	Gene	Phenotype MIM number	Inheritance	CGI+/CGI-		The data used in the presented results of Table 2.
10p15.3	ZMYND11	616083	AD	+
10p15.3	WDR37	618652	AD	+
10p15.1		606367	AR	-
10p14	DHTKD1	615025	AD	+
10p14		204750	AR	+
10p13	MCM10	619313	AR	+
10p13	DCLRE1C	603554	AR	+
10p13		602450	AR	+
10p12.31	MLLT10	601626	AD	+
10p12.1	MYO3A	620722	AD	+
10p12.1		607101	AR	+
10p12.1	ANKRD26	188000	AD	+
10p12.1	YME1L1	617302	AR	+
10p12.1	ACBD5	618863	AR	+
10p12.1	RAB18	614222	AR	+
10p12.1	WAC	616708	AD	+
10p11.23	MTPAP	613672	AR	-
10q11.21	BMS1	107600	AD	+
10q11.21	RET	142623	AD	+
10q11.21		142623	AD	+
10q11.21		155240	AD	+
10q11.21		171400	AD	+
10q11.21		162300	AD	+
10q11.21		171300	AD	+
10q11.23	CHAT	254210	AR	+
10q11.23-q21.1	PRKG1	615436	AD	+
10q21.1	PCDH15	609533	AR	-
10q21.1		601067	AR	-
10q21.1		602083	AR	-
10q21.1	TFAM	617156	AR	+
10q21.3	DNAJC12	617384	AR	-
10q21.3	MYPN	615248	AD	-
10q21.3		615248	AD	-
10q21.3		615248	AD	-
10q21.3		617336	AR	-
10q21.3	DNA2	615807	AR	+
10q21.3		615156	AD	+
10q22.1	HK1	235700	AR	-
10q22.1		618547	AD	-
10q22.1		605285	AR	-
10q22.1		617460	AD	-
10q22.1	NODAL	270100	AD	+
10q22.1		603553	AR	-
10q22.1	PCBD1	264070	AR	+
10q22.1	SLC29A3	602782	AR	+
10q22.1		616867	AR	+
10q22.1	MICU1	615673	AR	-
10q22.2	FAM149B1	618763	AR	+
10q22.2	CAMK2G	618522	AD	+
10q22.2	ADK	614300	AR	+
10q22.3	POLR3A	607694	AR	-
10q22.3		264090	AR	-
10q22.3	RPS24	610629	AD	+
10q23.2		174900	AD	+
10q23.2	MINPP1	188470	AD	+
10q23.2		619527	AR	+
10q23.31	SLC16A12	612018	AD	+
10q23.33	KIF11	152950	AD	+
10q23.33	CEP55	236500	AR	+
10q23.33	PDE6C	613093	AR	-
10q23.33	LGI1	600512	AD	-
10q23.33	HELLS	616911	AR	+
10q23.33	CYP2C19	609535	AR	-
10q23.33		609535	AR	-
10q23.33		609535	AR	-
10q23.33		609535	AR	-
10q24.1	TCTN3	614815	AR	+
10q24.1		258860	AR	+
10q24.1	BLNK	613502	AR	-
10q24.1	EXOSC1	619304	AR	+
10q24.2	PI4K2A	620732	AR	+
10q24.2	COX15	615119	AR	+
10q24.2	ABCC2	237500	AR	-
10q24.31	ERLIN1	615681	AR	+
10q24.31	CHUK	613630	AR	+
10q24.31		619339	AR	+
10q24.31	CWF19L1	616127	AR	+
10q24.31	NDUFB8	618252	AR	+
10q24.31	PAX2	616002	AD	+
10q24.31		120330	AD	+
10q24.31	PDZD7	276901	AR	+
10q24.31		618003	AR	+
10q24.31		605472	AR	+
10q24.32	LBX1	619483	AR	+
10q24.32	HPS6	614075	AR	+
10q24.32	GBF1	606483	AD	-
10q24.32	NFKB2	615577	AD	+
10q24.32	SUFU	155255	AD, AR	+
10q24.32		607174	AD	+
10q24.32		617757	AR	+
10q24.32	TRIM8	619428	AD	+
10q24.32	ARL3	618161	AR	+
10q24.32		618173	AD	+
10q24.32	CYP17A1	202110	AR	-
10q24.32		202110	AR	-
10q25.2	SMC3	610759	AD	+
10q25.2	BBIP1	615995	AR	+
10q25.2	SHOC2	607721	AD	+
10q25.2-q25.3	TCF7L2	125853	AD	-
10q25.3	HABP2	616535	AD	-
10q25.3		188050	AD	-
10q25.3	NHLRC2	618278	AR	+
10q25.3		618591	AD	+
10q25.3	VAX1	614402	AR	+
10q25.3-q26.11	PDZD8	620021	AR	+
10q26.11	NANOS1	615413	AD	+
10q26.13		600142	AR	+
10q26.13		616779	AD	+
10q26.13	IKZF5	619130	AD	+
10q26.3	EBF3	617330	AD	+
10q26.3	NKX6-2	617560	AR	+
10q26.3	TUBGCP2	618737	AR	+
3p26.2	TRNT1	616959	AR	+
3p26.2		616084	AR	+
3p26.2	CRBN	607417	AR	+
3p26.1	GRM7	618922	AR	+
3p25.3	SETD5	615761	AD	+
3p25.3	MTMR14	160150	AD	+
3p25.3	ARPC4	620141	AD	+
3p25.3	CIDEC	615238	AR	-
3p25.3	JAGN1	616022	AR	+
3p25.3	FANCD2	227646	AR	+
3p25.3	VHL	263400	AR	+
3p25.3		171300	AD	+
3p25.3		193300	AD	+
3p25.3	GHRL	601665	AD, AR	-
3p25.3	ATP2B2	601386	AR	+
3p25.3		619804	AD	+
3p25.3	ATG7	619422	AR	+
3p25.2		125853	AD	+
3p25.2		604367	AD	+
3p25.2		604367	AD	+
3p25.2		601665	AD, AR	+
3p25.2	TSEN2	612389	AR	+
3p25.2	RAF1	615916	AD	+
3p25.2		611554	AD	+
3p25.2		611553	AD	+
3p25.2-p25.1	IQSEC1	618687	AR	+
3p25.1	WNT7A	228930	AR	+
3p25.1		276820	AR	+
3p25.1	MRPS25	619025	AR	+
3p25.1	BTD	253260	AR	+
3p24.3	SATB1	619229	AD	+
3p24.3		619228	AD	+
3p24.2	THRB	188570	AD	+
3p24.2		274300	AR	+
3p24.2		145650	AD	+
3p24.2	RARB	615524	AD, AR	-
3p24.2	TOP2B	609296	AD	+
3p24.2	NGLY1	615273	AR	+
3p23	STT3B	615597	AR	+
3p22.3	TRIM71	618667	AD	+
3p22.3	GLB1	230500	AR	+
3p22.3		230600	AR	+
3p22.3		230650	AR	+
3p22.3		253010	AR	+
3p22.2		276300	AR	+
3p22.2		158320	AD	+
3p22.2	PLCD1	151600	AD, AR	+
3p22.2	MYD88	612260	AR	+
3p22.2	SCN5A	272120	AR	+
3p22.2		614022	AD	+
3p22.2		601144	AD	+
3p22.2		601154	AD	+
3p22.2		113900	AD	+
3p22.2		113900	AD	+
3p22.2		603830	AD	+
3p22.2		608567	AR	+
3p22.2	SCN11A	615552	AD	-
3p22.2		615548	AD	-
3p22.1	SLC25A38	205950	AR	+
3p22.1-p21.33	ANO10	613728	AR	+
3p21.31	LARS2	617021	AR	+
3p21.31		615300	AR	+
3p21.31	LZTFL1	615994	AR	+
3p21.31		219600	AR	-
3p21.31	PTH1R	215045	AR	-
3p21.31		600002	AR	-
3p21.31		125350	AD	-
3p21.31		156400	AD	-
3p21.31	SETD2	620157	AD	+
3p21.31		616831	AD	+
3p21.31		620155	AD	+
3p21.31	PTPN23	618890	AR	+
3p21.31	SMARCC1	620241	AD	+
3p21.31	DHX30	617804	AD	+
3p21.31	COL7A1	226600	AR	+
3p21.31		131750	AD	+
3p21.31		226600	AR	+
3p21.31		132000	AD	+
3p21.31		226600	AR	+
3p21.31		604129	AD, AR	+
3p21.31		131850	AD, AR	+
3p21.31		607523	AD	+
3p21.31		131705	AD, AR	+
3p21.31	P4HTM	618493	AR	+
3p21.31	DALRD3	618910	AR	+
3p21.31	QRICH1	617982	AD	+
3p21.31	LAMB2	614199	AR	-
3p21.31		609049	AR	-
3p21.31	DAG1	616538	AR	-
3p21.31		613818	AR	-
3p21.31	GMPPB	615350	AR	+
3p21.31		615351	AR	+
3p21.31		615352	AR	+
3p21.31	TRAIP	616777	AR	+
3p21.31	MST1R	617075	AD	+
3p21.31	SLC38A3	619881	AR	+
3p21.31		192605	AD	+
3p21.31	HYAL1	601492	AR	-
3p21.31	NPRL2	617116	AD	+
3p21.31	CACNA2D2	618501	AR	+
3p21.2	DOCK3	618292	AR	+
3p21.2	ACY1	609924	AR	+
3p21.2	POC1A	614813	AR	+
3p21.1	DNAH1	617577	AR	-
3p21.1		617576	AR	-
3p21.1	PRKCD	615559	AR	+
3p21.1	CACNA1D	615474	AD	+
3p21.1		614896	AR	+
3p14.3	APPL1	616511	AD	+
3p14.1	ATXN7	164500	AD	+
3p14.1	LMOD3	616165	AR	-
3p13		617306	AR	+
3p13		103500	AD	+
3p13		193510	AD	+
3p13	FOXP1	613670	AD	+
3p13	PROK2	610628	AD	+
3p13	SHQ1	619921	AR	+
3p13		619922	AR	+
3p12.3	ROBO2	610878	AD	+
3p12.3	ROBO1	257400	AR	+
3p12.3		620305	AR	+
3p12.3		620303	AD	+
3p11.2	CHMP2B	600795	AD	+
3q11.1-q11.2	ARL13B	612291	AR	+
3q11.2	NSUN3	619012	AR	-
3q11.2	ARL6	209900	AR	+
3q11.2		600151	AR	+
3q11.2		613575	AR	+
3q11.2	CPOX	121300	AD, AR	+
3q11.2		618892	AR	+
3q12.1-q12.2	TBC1D23	617695	AR	+
3q12.3	IMPG2	616152	AD	-
3q12.3		613581	AR	-
3q12.3	ZBTB11	618383	AR	+
3q13.13-q13.2	CD96	211750	AD	-
3q13.2	C3orf52	620177	AR	+
3q13.31	ATP6V1A	617403	AR	+
3q13.31		618012	AD	+
3q13.31	ZBTB20	259050	AD	-
3q13.32-q13.33	ARHGAP31	100300	AD	+
3q13.33	POGLUT1	615696	AD	+
3q13.33		617232	AR	+
3q13.33	TIMMDC1	618251	AR	+
3q13.33	GPR156	620551	AR	-
3q13.33	HGD	203500	AR	-
3q13.33	RABL3	618680	AD	+
3q13.33	ILDR1	609646	AR	+
3q21.1	ADCY5	606703	AD	-
3q21.1		619647	AR	-
3q21.1		619651	AR	-
3q21.2	UMPS	258900	AR	+
3q21.2	ZNF148	617260	AD	+
3q21.3	UROC1	276880	AR	-
3q21.3	MCM2	616968	AD	+
3q21.3	GATA2	601626	AD	+
3q21.3		614038	AD	+
3q21.3		614172	AD	+
3q21.3	RAB7A	600882	AD	+
3q21.3	ACAD9	611126	AR	+
3q21.3	CNBP	602668	AD	+
3q21.3	MBD4	606660	AD	+
3q21.3		619975	AR	+
3q21.3-q22.1	IFT122	218330	AR	+
3q22.1	ATP2C1	169600	AD	-
3q22.1	MRPL3	614582	AR	+
3q22.1	UBA5	617133	AR	-
3q22.1		617132	AR	-
3q22.1	BFSP2	611597	AD	-
3q22.2	CEP63	614728	AR	+
3q22.2	KY	617114	AR	+
3q22.3	PCCB	606054	AR	+
3q22.3	STAG1	617635	AD	+
3q22.3	DZIP1L	617610	AR	-
3q22.3	DBR1	619441	AR	+
3q22.3		620510	AR	+
3q23	MRPS22	611719	AR	+
3q23		618117	AR	+
3q23	SLC25A36	620211	AR	+
3q23	ATR	614564	AD	+
3q23		210600	AR	+
3q23	PLS1	618787	AD	+
3q24	ZIC1	616602	AD	+
3q24		618736	AD	+
3q25.1	RNF13	618379	AD	+
3q25.1	P2RY12	609821	AR	-
3q25.31	PLCH1	619895	AR	-
3q25.31	SLC33A1	614482	AR	+
3q25.31		612539	AD	+
3q25.32	RSRC1	618402	AR	+
3q25.33	IFT80	611263	AR	-
3q26.1	PDCD10	603285	AD	+
3q26.1	SERPINI1	604218	AD	+
3q26.2	MECOM	616738	AD	+
3q26.2	SLC7A14	615725	AR	+
3q26.2-q26.31	TNIK	617028	AR	+
3q26.31	NLGN1	618830	AD	+
3q26.32	TBL1XR1	616944	AD	+
3q26.32		602342	AD	+
3q26.33	CCDC39	613807	AR	+
3q26.33	FXR1	618822	AR	+
3q26.33		618823	AR	+
3q26.33	DNAJC19	610198	AR	+
3q26.33	SOX2	206900	AD	+
3q26.33		206900	AD	+
3q27.1	MCCC1	210200	AR	+
3q27.1	EIF2B5	620315	AR	+
3q27.1	ALG3	601110	AR	+
3q27.1	EIF4G1	614251	AD	+
3q27.1	CLCN2	607628	AD	+
3q27.1		607628	AD	+
3q27.1		607628	AD	+
3q27.1		605635	AD	+
3q27.1		615651	AR	+
3q27.1	THPO	620481	AR	-
3q27.1		187950	AD	-
3q27.1		620478	AD	-
3q27.2	EHHADH	615605	AD	+
3q27.2	LIPH	604379	AR	-
3q27.2		604379	AR	-
3q27.2	IGF2BP2	125853	AD	+
3q27.3	CRYGS	116100	AD	-
3q27.3	DNAJB11	618061	AD	+
3q27.3	EIF4A2	620455	AD, AR	+
3q28	TP63	103285	AD	-
3q28		604292	AD	-
3q28		106260	AD	-
3q28		603543	AD	-
3q28		620311	AD	-
3q28		129400	AD	-
3q28		605289	AD	-
3q28	CLDN16	248250	AR	-
3q28-q29	FGF12	617166	AD	+
3q29	OPA1	616896	AR	+
3q29		210000	AR	+
3q29		165500	AD	+
3q29		125250	AD	+
3q29	CEP19	615703	AR	+
3q29	PAK2	618458	AD	+
3q29	RPL35A	612528	AD	-
11p15.5	TALDO1	606003	AR	+
11p15.5	SLC25A22	609304	AR	-
11p15.4	PGAP2	614207	AR	+
11p15.4	SMPD1	257200	AR	+
11p15.4		607616	AR	+
11p15.4	EIF3F	618295	AR	+
11p15.4	DENND5A	617281	AR	+
11p15.4	SBF2	604563	AR	+
11p15.3	TEAD1	108985	AD	+
11p15.3	FAR1	619338	AD	+
11p15.3		616154	AR	+
11p15.2	RRAS2	618624	AD	+
11p15.2	COPB1	619255	AR	+
11p15.2	CYP2R1	600081	AR	+
11p15.2	SOX6	618971	AD	-
11p15.1	PIK3C2A	618440	AR	-
11p15.1	KCNC1	616187	AD	+
11p15.1	HPS5	614074	AR	+
11p15.1	SLC6A5	614618	AD, AR	-
11p14.3	FANCF	603467	AR	+
11p14.1	CCDC34	620084	AR	+
11p14.1	LGR4	615311	AD	+
11p14.1		619613	AD	+
11p14.1	KCNA4	618284	AR	+
11p13	ELP4	617141	AD	+
11p13	PAX6	120430	AD	+
11p13		120430	AD	+
11p13		106210	AD	+
11p13		604229	AD	+
11p13		106210	AD	+
11p13		136520	AD	+
11p13		148190	AD	+
11p13		120200	AD	+
11p13		165550	AD	+
11p13	CAPRIN1	620636	AD	+
11p13		620782	AD	+
11p13	TRIM44	617142	AD	+
11p12		233650	AR	-
11p12		603554	AR	-
11p12		601457	AR	-
11p12	RAG2	233650	AR	-
11p12		603554	AR	-
11p12		601457	AR	-
11p11.2	EXT2	133701	AD	+
11p11.2		616682	AR	+
11p11.2	ALX4	615529	AD	+
11p11.2		613451	AR	+
11p11.2		609597	AD	+
11p11.2	MAPK8IP1	125853	AD	+
11p11.2	PEX16	614876	AR	+
11p11.2		614877	AR	+
11p11.2	PHF21A	618725	AD	+
11p11.2	CREB3L1	616229	AR	+
11p11.2	DDB2	278740	AR	-
11p11.2	ACP2	200950	AR	+
11p11.2	MADD	619004	AR	+
11p11.2		619005	AR	+
11p11.2	MYBPC3	615396	AD	-
11p11.2		115197	AD, AR	-
11p11.2		615396	AD	-
11p11.2	SPI1	619707	AD	-
11p11.2	SLC39A13	612350	AR	+
11p11.2	PSMC3	619354	AR	+
11p11.2	RAPSN	618388	AR	-
11p11.2		616326	AR	-
11p11.2	NDUFS3	618230	AR	+
11p11.2	NUP160	618178	AR	+
11p11.2		620484	AR	+
11q12.1	SERPING1	106100	AD, AR	-
11q12.1		120790	AD	-
11q12.1	TMX2	618730	AR	+
11q12.1	CTNND1	617681	AD	-
11q12.1	FAM111B	615704	AD	+
11q12.1	FAM111A	602361	AD	-
11q12.1		127000	AD	-
11q12.1	MPEG1	619223	AD	-
11q12.2	MS4A1	613495	AR	-
11q12.2	DDB1	619426	AD	+
11q12.2	TMEM138	614465	AR	+
11q12.2	TMEM216	608091	AR	+
11q12.2		603194	AR	+
11q12.2	SDHAF2	601650	AD	+
11q12.3	BEST1	193220	AD	-
11q12.3		153700	AD	-
11q12.3		193220	AD	-
11q12.3	ROM1	608133	AD, AR	+
11q12.3	B3GAT3	245600	AR	+
11q12.3	GANAB	600666	AD	+
11q13.1	ATL3	615632	AD	+
11q13.1	COX8A	619059	AR	+
11q13.1	FERMT3	612840	AR	-
11q13.1	PLCB3	618961	AR	+
11q13.1	KCNK4	618381	AD	+
11q13.1	RASGRP2	615888	AR	+
11q13.1	PYGM	232600	AR	-
11q13.1		131100	AD	+
11q13.1	ARL2	619082	AD	+
11q13.1	CAPN1	616907	AR	+
11q13.1	DPF2	618027	AD	+
11q13.1	SCYL1	616719	AR	+
11q13.1	LTBP3	601216	AR	+
11q13.1		617809	AD	+
11q13.1	RELA	618287	AD	+
11q13.1	KAT5	619103	AD	+
11q13.1	RNASEH2C	610329	AR	+
11q13.1	EFEMP2	614437	AR	+
11q13.1	FIBP	617107	AR	+
11q13.1	BANF1	614008	AR	+
11q13.1	CATSPER1	612997	AR	-
11q13.1-q13.2	PACS1	615009	AD	+
11q13.2	KLC2	609541	AR	+
11q13.2	TMEM151A	620245	AD	+
11q13.2	BBS1	209900	AR	+
11q13.2	SPTBN2	600224	AD	-
11q13.2		615386	AR	-
11q13.2	PC	266150	AR	-
11q13.2	CLCF1	610313	AR	+
11q13.2	CABP4	610427	AR	-
11q13.2	AIP	102200	AD	+
11q13.2		102200	AD	+
11q13.2	NDUFV1	618225	AR	+
11q13.2	UNC93B1	610551	AR	+
11q13.2	NDUFS8	618222	AR	+
11q13.2	TCIRG1	259700	AR	+
11q13.2	CHKA	620023	AR	+
11q13.2	LRP5	601884	AD	+
11q13.2		144750	AD	+
11q13.2		601813	AD, AR	+
11q13.2		607634	AD	+
11q13.2		259770	AR	+
11q13.2		617875	AD	+
11q13.3	CPT1A	255120	AR	+
11q13.3	FADD	613759	AR	+
11q13.4	IL18BP	618549	AR	-
11q13.4	LRTOMT	611451	AR	+
11q13.4	INPPL1	258480	AR	+
11q13.4	CLPB	619835	AD	+
11q13.4		616271	AR	+
11q13.4		619813	AD	+
11q13.4	RELT	618386	AR	+
11q13.4	DNAJB13	617091	AR	-
11q13.4	UCP3	601665	AD, AR	-
11q13.4	C2CD3	615948	AR	+
11q13.4	LIPT2	617668	AR	+
11q14.1	NARS2	618434	AR	+
11q14.1		616239	AR	+
11q14.1	TMEM126B	618250	AR	-
11q14.1	TMEM126A	612989	AR	+
11q14.2	EED	617561	AD	+
11q14.2	FZD4	133780	AD	+
11q14.2		133780	AD	+
11q14.3	TYR	601800	AD	-
11q14.3		601800	AD	-
11q14.3		601800	AD	-
11q14.3		203100	AR	-
11q14.3		606952	AR	-
11q21	MED17	613668	AR	+
11q21	HEPHL1	261990	AR	-
11q21	CEP57	614114	AR	+
11q22.3	DYNC2H1	613091	AR	+
11q22.3	GRIA4	617864	AD	+
11q22.3	ALKBH8	618504	AR	-
11q22.3	ATM	114480	AD	+
11q22.3		208900	AR	+
11q22.3	EXPH5	615028	AR	+
11q22.3	RDX	611022	AR	+
11q23.1	ALG9	608776	AR	+
11q23.1		263210	AR	+
11q23.1	DLAT	245348	AR	+
11q23.1	SDHD	619167	AR	+
11q23.1		168000	AD	+
11q23.1	PTS	261640	AR	+
11q23.3	SIK3	618162	AR	+
11q23.3	CEP164	614845	AR	+
11q23.3	IL10RA	613148	AR	+
11q23.3	SCN2B	615378	AD	-
11q23.3	CD3E	615615	AR	-
11q23.3		615615	AR	-
11q23.3	CD3G	615607	AR	-
11q23.3	UBE4A	619639	AR	+
11q23.3	DDX6	618653	AD	+
11q23.3	DPAGT1	608093	AR	-
11q23.3		614750	AR	-
11q23.3	C1QTNF5	605670	AD	-
11q23.3	TECTA	601543	AD	-
11q23.3		603629	AR	-
11q24.1	CLMP	615237	AR	+
11q24.1	SCN3B	613120	AD	+
11q24.1		613120	AD	+
11q24.2	ESAM	620371	AR	+
11q24.2	ROBO4	618496	AD	-
11q24.2	TMEM218	619562	AR	-
11q24.2	STT3A	619714	AD	+
11q24.2		615596	AR	+
11q24.2	CHEK1	620610	AD	+
11q24.2	HYLS1	236680	AR	-
11q24.2	PUS3	617051	AR	-
11q24.2	FOXRED1	618241	AR	+
11q24.3	FLI1	617443	AD, AR	+
11q24.3	KCNJ1	241200	AR	-
11q24.3	PRDM10	620459	AD	-
11q24.3	ADAMTS15	620545	AR	+
11q25	NCAPD3	617984	AR	+
22q11.21	PEX26	614872	AR	+
22q11.21		614873	AR	+
22q11.21	TUBA8	619840	AD	+
22q11.21	USP18	617397	AR	+
22q11.21	SLC25A1	615182	AR	+
22q11.21		618197	AR	+
22q11.21	CDC45	617063	AR	+
22q11.21	RTN4R	181500	AD	+
22q11.21	SCARF2	600920	AR	+
22q11.21	LZTR1	615670	AD	+
22q11.21		616564	AD	+
22q11.21		605275	AR	+
22q11.22	MAPK1	619087	AD	+
22q11.23	SPECC1L	600251	AD	+
22q11.23		145420	AD	+
22q11.23	UPB1	613161	AR	+
22q11.23	CRYBB3	609741	AD, AR	-
22q11.23	CRYBB2	601547	AD	-
22q12.1	MYO18B	616549	AR	-
22q12.1	HPS4	614073	AR	-
22q12.1	MN1	618774	AD	+
22q12.1		607174	AD	+
22q12.1	HSCB	619523	AR	+
22q12.2	AP1B1	242150	AR	+
22q12.2		101000	AD	+
22q12.2	MORC2	616688	AD	+
22q12.2		619090	AD	+
22q12.2	DRG1	620641	AR	+
22q12.2-q12.3	DEPDC5	620504	AR	+
22q12.2-q12.3		604364	AD	+
22q12.3	SLC5A1	606824	AR	-
22q12.3		614034	AR	+
22q12.3	MCM5	617564	AR	+
22q12.3	CACNG2	614256	AD	+
22q12.3	IFT27	615996	AR	-
22q12.3	CSF2RB	614370	AR	-
22q12.3	KCTD17	616398	AD	+
22q12.3	TMPRSS6	206200	AR	-
22q12.3	IL2RB	618495	AR	-
22q13.1	RAC2	618987	AR	-
22q13.1		608203	AD	-
22q13.1		618986	AD	-
22q13.1	DNAL4	616059	AR	+
22q13.1	PDGFB	615483	AD	-
22q13.1		607174	AD	-
22q13.1	CACNA1I	620114	AD	-
22q13.1	TNRC6B	619243	AD	+
22q13.1	ADSL	103050	AR	+
22q13.2	XPNPEP3	613159	AR	+
22q13.2		618333	AD	+
22q13.2		613684	AD	+
22q13.2	CCDC134	619795	AR	+
22q13.2	TNFRSF13C	613494	AR	+
22q13.2	NAGA	609242	AR	+
22q13.2		609241	AR	+
22q13.2		609241	AR	+
22q13.2	MCAT	620583	AR	+
22q13.31	ATXN10	603516	AD	+
22q13.33	TUBGCP6	251270	AR	+
4p16.3	ZNF141	615226	AR	+
4p16.3	SLC26A1	620372	AR	+
4p16.3		167030	AR	+
4p16.3	IDUA	607014	AR	-
4p16.3		607015	AR	-
4p16.3		607016	AR	-
4p16.3	FGFR3	100800	AD	+
4p16.3		610474	AD, AR	+
4p16.3		612247	AD	+
4p16.3		146000	AD	+
4p16.3		620192	AD	+
4p16.3		602849	AD	+
4p16.3		616482	AD	+
4p16.3		187600	AD	+
4p16.3		187601	AD	+
4p16.3	LETM1	620089	AR	+
4p16.3	NAT8L	614063	AR	+
4p16.3	HTT	143100	AD	+
4p16.3		617435	AR	+
4p16.2	EVC2	225500	AR	+
4p16.2		193530	AD	+
4p16.1	HMX1	612109	AR	+
4p16.1	DRD5	143465	AD	+
4p16.1		606798	AD	+
4p15.33	RAB28	615374	AR	+
4p15.33	NKX3-2	613330	AR	+
4p15.2	SEPSECS	613811	AR	+
4p15.2	RBPJ	614814	AD	+
4p14	WDR19	619867	AR	+
4p14		614378	AR	+
4p14		614377	AR	+
4p14		616307	AR	+
4p14		614376	AR	+
4p14	RFC1	614575	AR	+
4p14	LIAS	614462	AR	+
4p14	RHOH	618307	AR	-
4p13		209880	AD	-
4p12	GUF1	617065	AR	+
4p12		618557	AD	+
4p12	GABRB1	617153	AD	-
4q12	SGCB	604286	AR	+
4q12	CHIC2	601626	AD	+
4q12	KIT	606764	AD	+
4q12		154800	AD	+
4q12		172800	AD	+
4q12	KDR	602089	AD	+
4q12	SRD5A3	612379	AR	+
4q12		612713	AR	+
4q12	CEP135	614673	AR	+
4q12	PAICS	619859	AR	+
4q12	REST	616806	AD	+
4q12		612431	AD	+
4q12		617626	AD	+
4q13.2	GNRHR	146110	AR	-
4q13.3	ENAM	104500	AD	-
4q13.3		204650	AR	-
4q13.3	SLC4A4	604278	AR	+
4q13.3	ADAMTS3	618154	AR	+
4q13.3	ANKRD17	619504	AD	+
4q21.21	PRDM8	616640	AR	-
4q21.21	FGF5	190330	AR	+
4q21.21	PRKG2	619636	AR	-
4q21.21		619638	AR	-
4q21.22	SEC31A	618651	AR	+
4q21.23	COQ2	146500	AD, AR	+
4q21.23		607426	AR	+
4q21.23	WDFY3	617520	AD	+
4q22.1	PKD2	613095	AD	+
4q22.1		138900	AD	+
4q22.1	SNCA	127750	AD	+
4q22.1		168601	AD	+
4q22.1		605543	AD	+
4q22.1-q22.2	GRID2	616204	AR	+
4q22.3	SMARCAD1	136000	AD	+
4q22.3		129200	AD	+
4q22.3		181600	AD	+
4q22.3	BMPR1B	609441	AR	+
4q22.3		616849	AD	+
4q22.3		112600	AD	+
4q23	RAP1GDS1	620655	AR	+
4q24	PPP3CA	618265	AD	+
4q24		617711	AD	+
4q24	NFKB1	616576	AD	+
4q24	CISD2	604928	AR	+
4q24	CENPE	616051	AR	+
4q24	TET2	619126	AR	+
4q24	TBCK	616900	AR	+
4q24	AIMP1	260600	AR	+
4q25	SGMS2	126550	AD	+
4q25	CYP2U1	615030	AR	+
4q25	LRIT3	615058	AR	-
4q25	EGF	611718	AR	-
4q25	PITX2	137600	AD	+
4q25		180500	AD	+
4q25		180550	AD	+
4q25	LARP7	615071	AR	+
4q25-q26	ANK2	600919	AD	-
4q25-q26		600919	AD	-
4q26	PRSS12	249500	AR	+
4q26	SEC24D	616294	AR	+
4q27	EXOSC9	618065	AR	+
4q27	BBS7	615984	AR	+
4q27	TRPC3	616410	AD	+
4q27	BBS12	615989	AR	-
4q28.1	FAT4	616006	AR	+
4q28.1		615546	AR	+
4q28.1	PLK4	616171	AR	+
4q28.2	MFSD8	610951	AR	+
4q28.2		616170	AR	+
4q31.1	NAA15	617787	AD	+
4q31.1	RAB33B	615222	AR	+
4q31.21	GAB1	605428	AR	+
4q31.21	MMAA	251100	AR	+
4q31.22	SLC10A7	618363	AR	+
4q31.22	TTC29	618745	AR	+
4q31.3	LRBA	614700	AR	-
4q31.3	MAB21L2	615877	AD, AR	+
4q31.3	FBXW7	620012	AD	-
4q31.3	TRIM2	615490	AR	+
4q31.3	TLR2	114500	AD	+
4q31.3		246300	AD	+
4q32.1	LRAT	613341	AR	+
4q32.1		613341	AR	+
4q32.1		613341	AR	+
4q32.1	GLRB	614619	AR	+
4q32.1	GRIA2	618917	AD	+
4q32.1	ETFDH	231680	AR	+
4q32.1	RAPGEF2	618075	AD	-
4q32.2	NAF1	620365	AD	+
4q32.3	MSMO1	616834	AR	+
4q32.3	TLL1	613087	AD	+
4q33	NEK1	252100	AR	+
4q33		617892	AD	+
4q33		263520	AR	+
4q33	CLCN3	619512	AD	+
4q33		619517	AR	+
4q34.3	VEGFC	615907	AD	+
4q34.3	AGA	208400	AR	+
4q35.1	TRAPPC11	615356	AR	+
4q35.1	SLC25A4	617184	AD	+
4q35.1		615418	AR	+
4q35.1		609283	AD	+
4q35.1		613002	AD, AR	-
7p22.2	CARD11	616452	AD	+
7p22.2		615206	AR	+
7p22.2		617638	AD	+
7p22.1	WIPI2	618453	AR	+
7p22.1		619101	AR	+
7p22.1	AIMP2	618006	AR	+
7p22.1	KDELR2	619131	AR	+
7p21.3	NDUFA4	619065	AR	+
7p21.1	AHR	618345	AR	+
7p21.1	TWIST1	123100	AD	+
7p21.1		180750	AD	+
7p21.1		101400	AD	+
7p21.1		617746	AD	+
7p15.3		148000	AD	-
7p15.3		222100	AR	-
7p15.3		125853	AD	-
7p15.3	CYCS	612004	AD	+
7p15.2	HNRNPA2B1	615422	AD	+
7p15.2		620460	AD	+
7p15.2	HOXA13	176305	AD	+
7p15.2		140000	AD	+
7p14.3	FKBP14	614557	AR	-
7p14.3	RP9	180104	AD	+
7p14.3	BBS9	615986	AR	+
7p14.3	BMPER	608022	AR	+
7p14.2	ANLN	616032	AD	+
7p14.1	RALA	619311	AD	+
7p14.1	CDK13	617360	AD	+
7p14.1	GLI3	175700	AD	+
7p14.1		146510	AD	+
7p14.1		174200	AD	+
7p14.1		174700	AD	+
7p13	GCK	125853	AD	-
7p13		606176	AR	-
7p13		602485	AD	-
7p13		125851	AD	-
7p12.3	ADCY1	610154	AR	+
7p12.3	PKD1L1	617205	AR	-
7p12.2	ZPBP	619799	AR	+
7p12.2	IKZF1	616873	AD	+
7p12.2-p12.1	DDC	608643	AR	-
7p11.2	PSPH	614023	AR	+
7q11.21	ASL	207900	AR	+
7q11.21		260400	AR	+
7q11.22	AUTS2	615834	AD	+
7q11.23	DNAJC30	619382	AR	+
7q11.23	NCF1	233700	AR	-
7q11.23	YWHAG	617665	AD	+
7q21.11	GNAI1	619854	AD	+
7q21.11	HGF	608265	AR	-
7q21.11	CACNA2D1	620149	AR	+
7q21.11	PCLO	608027	AR	+
7q21.11	SEMA3A	614897	AD	-
7q21.12	ADAM22	617933	AR	+
7q21.2	AKAP9	611820	AD	+
7q21.2	KRIT1	116860	AD	+
7q21.2		116860	AD	+
7q21.2		116860	AD	+
7q21.2	GATAD1	614672	AR	+
7q21.2	CDK6	616080	AR	+
7q21.2	SAMD9	617053	AD	-
7q21.2		619041	AD	-
7q21.2		610455	AR	-
7q21.2	SAMD9L	159550	AD	-
7q21.2		252270	AD	-
7q21.2		619806	AD	-
7q21.3	BET1	254100	AR	+
7q22.1	TRRAP	618778	AD	+
7q22.1		618454	AD	+
7q22.1	TAF6	617126	AR	+
7q22.1	TFR2	604250	AR	+
7q22.1	ACTL6B	618468	AR	+
7q22.1		618470	AD	+
7q22.1	GNB2	619464	AD	+
7q22.1		619503	AD	+
7q22.1	EPHB4	618196	AD	+
7q22.1		617300	AD	+
7q22.1	PLOD3	612394	AR	+
7q22.1	CUX1	618330	AD	+
7q22.1	PMPCB	617954	AR	+
7q22.1	SLC26A5	613865	AR	+
7q22.3	PUS7	618342	AR	+
7q22.3	RINT1	618641	AR	+
7q22.3	PIK3CG	619802	AR	-
7q22.3	SLC26A4	600791	AR	+
7q22.3		274600	AR	+
7q31.1	PNPLA8	251950	AR	+
7q31.1	PPP1R3A	125853	AD	-
7q31.1	FOXP2	602081	AD	+
7q31.1-q31.2	MDFIC	620014	AR	+
7q31.2	CFTR	211400	AD	+
7q31.2		167800	AD	+
7q31.2		277180	AR	+
7q31.2		219700	AR	+
7q31.32	AASS	238700	AR	+
7q31.32	FEZF1	616030	AR	+
7q31.33	POT1	620368	AR	+
7q31.33		620367	AD	+
7q31.33		615848	AD	+
7q32.1	RBM28	612079	AR	+
7q32.1	OPN1SW	190900	AD	-
7q32.1	TNPO3	608423	AD	+
7q32.1		241800	AR	+
7q32.2	CEP41	614464	AR	+
7q33	BPGM	222800	AR	-
7q33	NUP205	616893	AR	-
7q34	ATP6V0A4	602722	AR	-
7q34	KIAA1549	618613	AR	+
7q34	TBXAS1	231095	AR	+
7q34		115150	AD	+
7q34		613707	AD	+
7q34		613706	AD	+
7q34	CASP2	620653	AR	+
7q34	CLCN1	160800	AD	-
7q34		255700	AR	-
7q34		160800	AD	-
7q36.1	EZH2	277590	AD	+
7q36.1	KCNH2	613688	AD	-
7q36.1	CDK5	616342	AR	+
7q36.1	SLC4A2	620366	AR	+
7q36.1	ASB10	603383	AD	-
7q36.1	XRCC2	617247	AR	+
7q36.1		619146	AR	+
7q36.1		619145	AR	+
7q36.3	SHH	142945	AD	+
7q36.3		611638	AD	+
7q36.3		147250	AD	+
7q36.3	LMBR1	200500	AR	+
7q36.3		135750	AD	+
7q36.3		186200	AD	+
7q36.3		190605	AD	+
7q36.3	MNX1	176450	AD	+
7q36.3	UBE3C	620270	AR	+
7q36.3	NCAPG2	618460	AR	+
9p24.2	KCNV2	610356	AR	+
9p23		203290	AR	-
9p23-p22.3	NFIB	618286	AD	+
9p22.3-p22.2	BNC2	618612	AD	+
9p21.3	MTAP	112250	AD	+
9p21.3	CDKN2A	155755	AD	+
9p21.3		606719	AD	+
9p21.3		155601	AD	+
9p21.2	PLAA	617527	AR	+
9p21.2	TEK	617272	AD	-
9p21.2		600195	AD	-
9p21.1	TOPORS	609923	AD	+
9p21.1	APTX	208920	AR	+
9p13.3	NUDT2	619844	AR	+
9p13.3	DNAI1	244400	AR	+
9p13.3	SIGMAR1	614373	AR	+
9p13.3		605726	AR	+
9p13.3	IL11RA	614188	AR	+
9p13.3	VCP	616687	AD	+
9p13.3		613954	AD	+
9p13.3		167320	AD	+
9p13.3	FANCG	614082	AR	+
9p13.3	PIGO	614749	AR	+
9p13.3	RUSC2	617773	AR	+
9p13.3	GBA2	614409	AR	+
9p13.3	NPR2	602875	AR	+
9p13.3		615923	AD	+
9p13.3		616255	AD	+
9p13.2	GRHPR	260000	AR	+
9p13.2	EXOSC3	614678	AR	+
9q21.12	SMC5	620185	AR	+
9q21.13	TMC1	606705	AD	-
9q21.13		600974	AR	-
9q21.13	RORB	618357	AD	+
9q21.13	TRPM6	602014	AR	+
9q21.2	CEP78	617236	AR	+
9q21.33	AGTPBP1	618276	AR	+
9q21.33	ISCA1	617613	AR	+
9q22.2	SECISBP2	609698	AR	+
9q22.31	AUH	250950	AR	+
9q22.32	FANCC	227645	AR	+
9q22.32		109400	AD	+
9q22.32		610828	AD	+
9q22.32	HSD17B3	264300	AR	-
9q22.33	TDRD7	613887	AR	+
9q22.33	XPA	278700	AR	+
9q22.33	FOXE1	616534	AD	+
9q22.33		241850	AR	+
9q22.33		617904	AD	+
9q22.33		617903	AD	+
9q22.33	ANKS6	615382	AR	+
9q22.33	ALG2	607906	AR	+
9q22.33		616228	AR	+
9q31.1	INVS	602088	AR	+
9q31.2	FKTN	611615	AR	+
9q31.2		253800	AR	+
9q31.2		613152	AR	+
9q31.2		611588	AR	+
9q31.2	ZNF462	618619	AD	+
9q33.1	TRIM32	615988	AR	+
9q33.1		254110	AR	+
9q33.2	C5	615749	AD	-
9q33.2		609536	AR	-
9q33.2	NDUFA8	619272	AR	+
9q33.3	CRB2	616220	AR	-
9q33.3		219730	AR	-
9q33.3	NR5A1	617480	AD	-
9q33.3		612965	AD	-
9q33.3		612964	AD	-
9q33.3		612964	AD	-
9q33.3		613957	AD	-
9q33.3	RPL35	618312	AD	+
9q33.3	LMX1B	256020	AD	+
9q33.3		161200	AD	+
9q33.3-q34.11	LRSAM1	614436	AD, AR	+
9q34.11	STXBP1	612164	AD, AR	+
9q34.11	ENG	187300	AD	-
9q34.11	COQ4	616276	AR	+
9q34.11		620666	AR	+
9q34.11	SLC27A4	608649	AR	+
9q34.11	GLE1	611890	AR	+
9q34.11		253310	AR	+
9q34.11	SPTAN1	613477	AD	+
9q34.11		620540	AD	+
9q34.11		620528	AD	+
9q34.11		620538	AD	+
9q34.11	SET	618106	AD	-
9q34.11	NUP188	618804	AR	+
9q34.11		618947	AR	+
9q34.11		128100	AD	+
9q34.12	EXOSC2	617763	AR	-
9q34.13	NUP214	618426	AR	+
9q34.13	MED27	619286	AR	+
9q34.13	NTNG2	618718	AR	+
9q34.13		191100	AD	+
9q34.13	GFI1B	187900	AD, AR	-
9q34.3	SOHLH1	617690	AR	-
9q34.3		618115	AD	-
9q34.3	SNAPC4	620515	AR	-
9q34.3	GRIN1	619814	AR	+
9q34.3		614254	AD	+
9q34.3		617820	AR	+
9q34.3	TPRN	613307	AR	+
9q34.3	SLC34A3	241530	AR	-
9q34.3	TUBB4B	617879	AD	+
9q34.3	EHMT1	610253	AD	+
9q34.3	CACNA1B	618497	AR	+
19p13.3		175200	AD	+
19p13.3	NDUFS7	618224	AR	+
19p13.3	GAMT	612736	AR	+
19p13.3	TCF3	616941	AD	-
19p13.3		619824	AR	-
19p13.3	ADAT3	615286	AR	+
19p13.3	LMNB2	616540	AR	+
19p13.3		608709	AD	+
19p13.3		619180	AD	+
19p13.3	DOHH	620066	AR	+
19p13.3	TBXA2R	614009	AD	+
19p13.3	ATCAY	601238	AR	+
19p13.3	ZBTB7A	619769	AD	+
19p13.3	SH3GL1	601626	AD	+
19p13.3	SEMA6B	618876	AD	-
19p13.3	DPP9	620331	AR	+
19p13.3	TICAM1	614850	AD, AR	+
19p13.3	LONP1	600373	AR	+
19p13.3	CLPP	614129	AR	+
19p13.3	CD70	618261	AR	+
19p13.2	ARHGEF18	617433	AR	+
19p13.2	MCOLN1	620763	AD	+
19p13.2		252650	AR	+
19p13.2	RETN	125853	AD	-
19p13.2		125853	AD	-
19p13.2	RAB11B	617807	AD	+
19p13.2	ADAMTS10	277600	AR	+
19p13.2	ZNF699	619488	AR	-
19p13.2	DNMT1	604121	AD	+
19p13.2		614116	AD	+
19p13.2	S1PR2	610419	AR	+
19p13.2	TYK2	611521	AR	+
19p13.2	DNM2	160150	AD	+
19p13.2		606482	AD	+
19p13.2		606482	AD	+
19p13.2		615368	AR	+
19p13.2	SMARCA4	620792	AD	+
19p13.2		613325	AD	+
19p13.2		614609	AD	+
19p13.2	DOCK6	614219	AR	+
19p13.2	PRKCSH	174050	AD	+
19p13.13	MAN2B1	248500	AR	+
19p13.13	DHPS	618480	AR	+
19p13.13	TNPO2	619556	AD	+
19p13.13	MAST1	618273	AD	+
19p13.13	FARSA	619013	AR	+
19p13.13	NFIX	614753	AD	+
19p13.13		602535	AD	+
19p13.13	TRMT1	618302	AR	+
19p13.13	NACC1	617393	AD	+
19p13.13	CACNA1A	617106	AD	+
19p13.13		108500	AD	+
19p13.13		141500	AD	+
19p13.13		141500	AD	+
19p13.13		183086	AD	+
19p13.12	CC2D1A	608443	AR	+
19p13.12	PRKACA	619142	AD	-
19p13.12	GIPC1	618940	AD	+
19p13.12	TECR	614020	AR	+
19p13.12	NDUFB7	620135	AR	+
19p13.12	BRD4	620568	AD	-
19p13.12	CYP4F22	604777	AR	+
19p13.11	GTPBP3	616198	AR	+
19p13.11	FCHO1	619164	AR	+
19p13.11	JAK3	600802	AR	-
19p13.11	SLC5A5	274400	AR	+
19p13.11	IL12RB1	614891	AR	-
19p13.11	PIK3R2	603387	AD	+
19p13.11	CERS1	616230	AR	+
19p13.11	SLC25A42	618416	AR	+
19p13.11	RFXANK	209920	AR	+
19q12	C19orf12	615043	AR	+
19q12		614298	AD, AR	+
19q13.11	RGS9BP	620344	AR	+
19q13.11	SLC7A9	220100	AD, AR	-
19q13.11	UBA2	619959	AD	+
19q13.12	HAMP	613313	AR	-
19q13.12	MAG	616680	AR	-
19q13.12	TMEM147	620075	AR	+
19q13.12	COX6B1	619051	AR	-
19q13.12	PSENEN	613736	AD	+
19q13.12	TYROBP	221770	AR	-
19q13.12	SDHAF1	619166	AR	+
19q13.13-q13.2	SIPA1L3	616851	AR	+
19q13.2	YIF1B	619125	AR	-
19q13.2	GGN	619826	AR	+
19q13.2	RYR1	145600	AD	-
19q13.2		117000	AD	-
19q13.2		255320	AR	-
19q13.2		619542	AD	-
19q13.2	PLEKHG2	616763	AR	+
19q13.2	TIMM50	617698	AR	+
19q13.2	DLL3	277300	AR	+
19q13.2	AKT2	125853	AD	+
19q13.2		240900	AD	+
19q13.2	PRX	614895	AR	-
19q13.2		145900	AD, AR	-
19q13.2	SPTBN4	617519	AR	+
19q13.2	CYP2A6	211980	AD	-
19q13.2		122700	AD	-
19q13.2	B9D2	614175	AR	+
19q13.2		614175	AR	+
19q13.2	EXOSC5	619576	AR	+
19q13.2	RPS19	105650	AD	+
19q13.2	ARHGEF1	618459	AR	+
19q13.2	ATP1A3	614820	AD	+
19q13.2		601338	AD	+
19q13.2		619606	AD	+
19q13.2		128235	AD	+
19q13.2	ZNF526	619877	AR	+
19q13.2	ERF	617180	AD	+
19q13.2		600775	AD	+
19q13.2	CIC	617600	AD	+
19q13.2	MEGF8	614976	AR	+
19q13.2	LIPE	615980	AR	-
19q13.31	ETHE1	602473	AR	+
19q13.31	XRCC1	617633	AR	+
19q13.32	RELB	617585	AR	+
19q13.32	BLOC1S3	614077	AR	+
19q13.32	ERCC2	610756	AR	+
19q13.32		601675	AR	+
19q13.32		278730	AR	+
19q13.32	PPP1R13L	620519	AR	+
19q13.32	ERCC1	610758	AR	+
19q13.32	RTN2	604805	AD	-
19q13.32	OPA3	258501	AR	+
19q13.32		165300	AD	+
19q13.32	DMPK	160900	AD	-
19q13.32	NOVA2	618859	AD	+
19q13.32	CCDC8	614205	AR	+
19q13.32	AP2S1	600740	AD	+
19q13.32	KPTN	615637	AR	+
19q13.33	GRIN2D	617162	AD	-
19q13.33	RPL18	618310	AD	+
19q13.33	BCAT2	618850	AR	+
19q13.33	LHB	228300	AR	-
19q13.33	TRPM4	618531	AD	+
19q13.33		604559	AD	+
19q13.33	IRF3	616532	AD	+
19q13.33	CPT1C	616282	AD	-
19q13.33	FUZ	182940	AD	-
19q13.33	MED25	616449	AR	+
19q13.33	PNKP	605589	AR	+
19q13.33		616267	AR	+
19q13.33		613402	AR	+
19q13.33	NUP62	271930	AR	+
19q13.33	POLD1	612591	AD	+
19q13.33		615381	AD	+
19q13.41	ETFB	231680	AR	-
19q13.41	PPP2R1A	616362	AD	+
19q13.42	NLRP12	611762	AD	-
19q13.42	PRKCG	605361	AD	+
19q13.42	U2AF2	620535	AD	+
8p22	FGF20	615721	AR	+
8p22	VPS37A	614898	AR	+
8p22	NAT2	243400	AR	-
8p21.3	ATP6V1B2	124480	AD	+
8p21.3		616455	AD	+
8p21.3	FGF17	615270	AD	-
8p21.2	GNRH1	614841	AR	-
8p21.1	ESCO2	216100	AR	+
8p21.1		268300	AR	+
8p21.1	EXTL3	617425	AR	+
8p12	GTF2E2	616943	AR	+
8p12	GSR	618660	AR	+
8p12	TEX15	617960	AR	-
8p12	WRN	277700	AR	+
8p12	TTI2	615541	AR	-
8p11.23	ADRB3	601665	AD, AR	+
8p11.23	DDHD2	615033	AR	+
8p11.23		615465	AD	+
8p11.23		147950	AD	+
8p11.23		123150	AD	+
8p11.23		166250	AD	+
8p11.23		101600	AD	+
8p11.23		190440	AD	+
8p11.21	KAT6A	616268	AD	+
8p11.21	IKBKB	618204	AD	+
8p11.21		615592	AR	+
8p11.21	RNF170	608984	AD	+
8p11.21		619686	AR	+
8p11.21-p11.1	HGSNAT	252930	AR	+
8p11.21-p11.1		616544	AR	+
8q11.21	PRKDC	615966	AR	+
8q11.21	MCM4	609981	AR	+
8q11.23	SOX17	613674	AD	+
8q11.23-q12.1	RP1	180100	AD, AR	-
8q12.1		618907	AD	+
8q12.2	CHD7	214800	AD	+
8q12.2		612370	AD	+
8q12.3	TTPA	277460	AR	+
8q13.1-q13.2	CSPP1	615636	AR	+
8q13.2	ARFGEF1	619964	AD	+
8q13.3	EYA1	166780	AD	-
8q13.3		602588	AD	-
8q13.3		602588	AD	-
8q13.3		113650	AD	-
8q21.11	JPH1	607831	AD, AR	+
8q21.11	GDAP1	607831	AD, AR	+
8q21.11		607706	AR	+
8q21.11		608340	AR	+
8q21.11		214400	AR	+
8q21.13	ZFHX4	178300	AD	+
8q21.13	PEX2	614866	AR	+
8q21.13		614867	AR	+
8q21.13	MRPS28	618958	AR	+
8q21.13	IMPA1	617323	AR	+
8q21.3	OTUD6B	617452	AR	+
8q22.1	TMEM67	602152	AR	-
8q22.1		615991	AR	-
8q22.1		216360	AR	-
8q22.1		610688	AR	-
8q22.1		607361	AR	-
8q22.1		613550	AR	-
8q22.1	ESRP1	618013	AR	+
8q22.1	INTS8	618572	AR	+
8q22.1	GDF6	118100	AD	+
8q22.1		615360	AR	+
8q22.1		613703	AD	+
8q22.1		617898	AD	+
8q22.1	PTDSS1	151050	AD	+
8q22.2	POP1	617396	AR	+
8q22.2	VPS13B	216550	AR	+
8q22.3	GRHL2	618031	AD	+
8q22.3		608641	AD	+
8q22.3		616029	AR	+
8q22.3	SLC25A32	616839	AR	+
8q22.3	LRP12	620452	AD	+
8q22.3		164310	AD	+
8q23.1	ZFPM2	616067	AD	+
8q23.1		187500	AD	+
8q23.1	OXR1	213000	AR	+
8q23.1	ANGPT1	619361	AD	-
8q23.3	TRPS1	190350	AD	+
8q23.3		190351	AD	+
8q24.11		133700	AD	+
8q24.12	COLEC10	248340	AR	-
8q24.12	TAF2	615599	AR	+
8q24.13	NSMCE2	617253	AR	+
8q24.3	MAFA	147630	AD	+
8q24.3	CYC1	615453	AR	+
8q24.3	RECQL4	218600	AR	+
8q24.3		266280	AR	+
8q24.3		268400	AR	+
16p13.3		620558	AR	+
16p13.3	STUB1	618093	AD	+
16p13.3		615768	AR	+
16p13.3	CCDC78	614807	AD	+
16p13.3	GNPTG	252605	AR	+
16p13.3	MAPK8IP3	618443	AD	+
16p13.3	MRPS34	617664	AR	+
16p13.3	IGFALS	615961	AR	-
16p13.3	NDUFB10	619003	AR	+
16p13.3	NTHL1	616415	AR	+
16p13.3		613254	AD	+
16p13.3	TRAF7	618164	AD	+
16p13.3	ABCA3	610921	AR	+
16p13.3	CCNF	619141	AD	+
16p13.3	TBC1D24	616044	AD	+
16p13.3		614617	AR	+
16p13.3		615338	AR	+
16p13.3		220500	AR	+
16p13.3		608105	AR	+
16p13.3		605021	AR	+
16p13.3	SRRM2	620439	AD	+
16p13.3	CLDN9	619093	AR	-
16p13.3	MEFV	134610	AD	-
16p13.3		249100	AR	-
16p13.3		608068	AD	-
16p13.3	SLX4	613951	AR	+
16p13.3	CREBBP	618332	AD	+
16p13.3		180849	AD	+
16p13.3	ALG1	608540	AR	+
16p13.2	PMM2	212065	AR	+
16p13.2	USP7	616863	AD	+
16p13.12	ERCC4	615272	AR	+
16p13.12		278760	AR	+
16p13.12		278760	AR	+
16p13.12		610965	AR	+
16p12.3	RPS15A	618313	AD	+
16p12.3	COQ7	616733	AR	+
16p12.3		620402	AR	+
16p12.3	GPRC5B	620447	AD	+
16p12.2	SCNN1B	211400	AD	+
16p12.2		177200	AD	+
16p12.2		620125	AR	+
16p12.2	COG7	608779	AR	+
16p12.2	EARS2	614924	AR	+
16p12.2	PALB2	620442	AD	+
16p12.1	TNRC6A	618074	AD	+
16p12.1	CLN3	204200	AR	+
16p11.2	TUFM	610678	AR	+
16p11.2	ATP2A1	601003	AR	-
16p11.2	CD19	613493	AR	-
16p11.2	LAT	617514	AR	-
16p11.2	ALDOA	611881	AR	+
16p11.2	TBX6	122600	AD, AR	+
16p11.2	CORO1A	615401	AR	+
16p11.2	SRCAP	619595	AD	+
16p11.2		136140	AD	+
16p11.2	PHKG2	613027	AR	+
16p11.2	SETD1A	618832	AD	+
16p11.2		619056	AD	+
16p11.2	STX1B	616172	AD	+
16p11.2	STX4	620745	AR	+
16p11.2	ZNF668	620194	AR	-
16p11.2	BCKDK	614923	AR	+
16p11.2	KAT8	618974	AD	+
16p11.2		614782	AD	+
16p11.2	ARMC5	615954	AD	+
16q11.2	VPS35	614203	AD	+
16q11.2	ORC6	613803	AR	+
16q11.2	GPT2	616281	AR	+
16q12.1	PHKB	261750	AR	+
16q12.1	ABCC11	117800	AD	-
16q12.1		117800	AD	-
16q12.1		117800	AD	-
16q12.1	SIAH1	619314	AD	+
16q12.1	ZNF423	614844	AD, AR	-
16q12.1		614844	AD, AR	-
16q12.1	HEATR3	620072	AR	+
16q12.1	CYLD	619132	AD	+
16q12.1		605041	AD	+
16q12.1		132700	AD	+
16q12.1		601606	AD	+
16q12.1	SALL1	107480	AD	+
16q12.1		107480	AD	+
16q12.2	RPGRIP1L	619113	AR	+
16q12.2		611560	AR	+
16q12.2		611561	AR	+
16q12.2	IRX5	611174	AR	+
16q13	NUP93	616892	AR	+
16q13	CETP	143470	AD	-
16q13		143470	AD	-
16q13	RSPRY1	616723	AR	+
16q21	COQ9	614654	AR	+
16q21	KATNB1	616212	AR	-
16q21	CNGB1	613767	AR	-
16q21	BEAN1	117210	AD	+
16q21	TK2	617069	AR	+
16q21		609560	AR	+
16q22.1	NAE1	620210	AR	+
16q22.1	CBFB	620099	AD	+
16q22.1	NOL3	614937	AD	-
16q22.1	HSD11B2	218030	AR	+
16q22.1	CTCF	615502	AD	+
16q22.1	ACD	616553	AD, AR	+
16q22.1		616553	AD, AR	+
16q22.1	CENPT	618702	AR	+
16q22.1	PSMB10	619175	AR	+
16q22.1	LCAT	136120	AR	-
16q22.1		245900	AR	-
16q22.1	CDH3	225280	AR	-
16q22.1		601553	AR	-
16q22.1	CDH1	176807	AD	+
16q22.1		119580	AD	+
16q22.1		137215	AD	+
16q22.1	VPS4A	619273	AD	+
16q22.1-q22.2	VAC14	617054	AR	+
16q22.2	AP1G1	619467	AD	+
16q22.2		619548	AR	+
16q22.2	DHX38	618220	AR	-
16q22.2	PMFBP1	618112	AR	-
16q22.2-q22.3	ZFHX3	613055	AD	+
16q22.2-q22.3		600223	AD	+
16q23.1	LDHD	245450	AR	-
16q23.1	CHST6	217800	AR	+
16q23.1	TMEM231	614970	AR	+
16q23.1		615397	AR	+
16q23.2	MAF	601088	AD	+
16q23.2		610202	AD	+
16q23.3	MLYCD	248360	AR	+
16q24.1	FOXC2	153400	AD	+
16q24.1		153400	AD	+
16q24.1	FOXL1	620576	AD	+
16q24.2	JPH3	606438	AD	+
16q24.2	CA5A	615751	AR	-
16q24.2	ZNF469	229200	AR	-
16q24.3	CTU2	618142	AR	+
16q24.3	CDT1	613804	AR	+
16q24.3	APRT	614723	AR	+
16q24.3	TRAPPC2L	618331	AR	+
16q24.3	ANKRD11	148050	AD	+
16q24.3	TUBB3	614039	AD	+
16q24.3		600638	AD	+

## Sheet: CGI+CGI-random allelic chr17+6
Cytogenetic location	Gene	Phenotype MIM number	Inheritance	CGI+/CGI-		The data used in the presented results of Table 2.
17p13.2	TRPV3	616400	AD	-
17p13.2		614594	AD	-
17p13.2	CHRNE	605809	AD, AR	-
17p13.2		616324	AR	-
17p13.2		608931	AR	-
17p13.2	ENO3	612932	AR	+
17p13.2	NLRP1	618803	AR	-
17p13.2		617388	AD, AR	-
17p13.2		615225	AD	-
17p13.2-p13.1	PITPNM3	600977	AD	+
17p13.1	KIAA0753	619476	AR	+
17p13.1		617127	AR	+
17p13.1		619479	AR	+
17p13.1	MYH3	193700	AD	-
17p13.1		618436	AD	-
17p13.1		178110	AD	-
17p13.1		618469	AR	-
17p12		615440	AR	+
17p12	PMP22	139393	AD	+
17p12		118220	AD	+
17p12		118300	AD	+
17p12		145900	AD, AR	+
17p12		162500	AD	+
17p12		180800	AD	+
17p12	ZSWIM7	619834	AR	+
17p12		619831	AR	+
17p11.2	FLCN	135150	AD	+
17p11.2		173600	AD	+
17q11.2	TMEM98	615972	AD	+
17q12		182940	AD	-
17q12	TCAP	607487	AD	-
17q12		601954	AR	-
17q21.2	KRT10	146600	AD	-
17q21.2		620150	AD	-
17q21.2		620707	AR	-
17q21.2		609165	AD	-
17q21.2		607602	AD	-
17q21.2	KRT13	615785	AD	-
17q21.2	KRT14	125595	AD	-
17q21.2		131760	AD	-
17q21.2		131900	AD	-
17q21.2		131800	AD	-
17q21.2		601001	AR	-
17q21.2		161000	AD	-
17q21.2	KRT16	167200	AD	-
17q21.2		613000	AD	-
17q21.31	GRN	607485	AD	-
17q21.31		614706	AR	-
17q21.31		607485	AD	-
17q21.31	GFAP	203450	AD	-
17q21.33	SGCA	608099	AR	-
17q21.33	COL1A1	166710	AD	+
17q21.33		114000	AD	+
17q21.33		619115	AD	+
17q21.33		130060	AD	+
17q21.33		166200	AD	+
17q21.33		166210	AD	+
17q21.33		259420	AD	+
17q21.33		166220	AD	+
17q23.3	CYB561	618182	AR	-
17q23.3		267430	AR	+
17q23.3	CD79B	612692	AR	-
17q24.2	PRKAR1A	101800	AD	+
17q24.2		160980	AD	+
17q24.2		255960	AD	+
17q24.2		610489	AD	+
17q24.2	FAM20A	204690	AR	-
17q25.1	UNC13D	608898	AR	-
17q25.3	DNAH17	618643	AR	-
17q25.3	CCDC40	613808	AR	+
17q25.3	GAA	232300	AR	+
17q25.3	CARD14	173200	AD	-
17q25.3		602723	AD	-
17q25.3	SGSH	252900	AR	+
17q25.3	RNF213	607151	AD, AR	+
17q25.3	NPTX1	620158	AD	+
17q25.3	ACTG1	614583	AD	+
17q25.3		604717	AD	+
17q25.3	GCGR	619290	AR	+
17q25.3	P4HB	112240	AD	+
17q25.3	DCXR	260800	AR	+
6p25.2	SERPINB6	613453	AR	+
6p25.2	NQO2	114480	AD	+
6p24.3	DSP	607450	AD	+
6p24.3		605676	AR	+
6p24.3		615821	AD	+
6p24.3		609638	AR	+
6p24.3		612908	AD	+
6p24.1	PHACTR1	618298	AD	-
6p24.1	TBC1D7	248000	AR	+
6p21.31	ITPR3	222100	AR	+
6p21.31		620111	AD	+
6p21.2	DNAH8	619095	AR	+
6p21.2	DAAM2	619263	AR	+
6p21.2	MOCS1	252150	AR	-
6p21.1	PRPH2	613105	AD	-
6p21.1		608133	AD, AR	-
6p21.1		169150	AD	-
6p21.1		608161	AD	-
6p21.1		608133	AD, AR	-
6p21.1		136880	AD, AR	-
6p21.1	PEX6	616617	AR	+
6p21.1		614862	AR	+
6p21.1		614863	AD, AR	+
6p12.2	EFHC1	607631	AD	+
6p12.2		254770	AD	+
6p12.1	ELOVL5	615957	AD	+
6q14.3	NT5E	211800	AR	+
6q21	CD164	616969	AD	+
6q21	LAMA4	615235	AD	+
6q22.31	GJA1	218400	AR	-
6q22.31		617525	AD	-
6q22.31		164200	AD	-
6q22.31		257850	AR	-
6q22.31		104100	AD	-
6q22.31		186100	AD	-
6q23.3	PERP	619209	AR	+
6q23.3		619208	AD	+
6q24.1	CITED2	614433	AD	+
6q24.1		614431	AD	+
6q25.2	SYNE1	618484	AR	+
6q25.2		612998	AD	+
6q25.2		610743	AR	+
6q27	RNASET2	612951	AR	+
6q27	SMOC2	125400	AR	+

## Sheet: CGI+CGI- bi-allelic chr17+6
Cytogenetic location	Gene	Phenotype MIM number	Inheritance	CGI+/CGI-		The data used in the presented results of Table 2.
17p13.3	PAFAH1B1	607432	AD	+
17p13.3		607432	AD	+
17p13.2	SHPK	617213	AR	+
17p13.2	MED11	620327	AR	+
17p13.2	ZMYND15	615842	AR	+
17p13.2	SLC25A11	618464	AD	+
17p13.2	KIF1C	611302	AR	+
17p13.2	C1QBP	617713	AR	+
17p13.1	SLC13A5	615905	AR	+
17p13.1	ACADVL	201475	AR	+
17p13.1	MPDU1	609180	AR	+
17p13.1	TP53	202300	AD	-
17p13.1		614740	AD	-
17p13.1		260500	AD	-
17p13.1		114500	AD	-
17p13.1		137800	AD	-
17p13.1		618165	AD	-
17p13.1		151623	AD	-
17p13.1	WRAP53	613988	AR	+
17p13.1	KDM6B	618505	AD	-
17p13.1	CHD3	618205	AD	+
17p13.1	GUCY2D	215500	AD	+
17p13.1		601777	AD, AR	+
17p13.1		204000	AR	+
17p13.1		618555	AR	+
17p13.1	ALOXE3	606545	AR	-
17p13.1	HES7	613686	AR	+
17p13.1	TMEM107	617562	AR	+
17p13.1		617562	AR	+
17p13.1		617563	AR	+
17p13.1	CTC1	612199	AR	-
17p13.1	RPL26	614900	AD	+
17p13.1	PIK3R5	615217	AR	-
17p12	DNAH9	618300	AR	+
17p12	MYOCD	618719	AD	+
17p12	COX10	619046	AR	+
17p12	TEKT3	620277	AR	+
17p12	TTC19	615157	AR	+
17p11.2	PIGL	280000	AR	-
17p11.2	TNFRSF13B	240500	AD, AR	-
17p11.2	RAI1	182290	AD	+
17p11.2	SREBF1	619016	AD	+
17p11.2		158310	AD	+
17p11.2	ATPAF2	604273	AR	+
17p11.2	B9D1	614209	AR	+
17p11.2		617120	AR	+
17q11.2	TMEM199	616829	AR	+
17q11.2	SLC46A1	229050	AR	+
17q11.2	FOXN1	601705	AR	-
17q11.2		618806	AD	-
17q11.2	UNC119	615518	AD	+
17q11.2		620342	AD	+
17q11.2	PIGS	618143	AR	+
17q11.2		615415	AR	+
17q11.2	ERAL1	617565	AR	-
17q11.2	TAOK1	619575	AD	+
17q11.2	NSRP1	620001	AR	+
17q11.2	TEFM	620451	AR	+
17q11.2	SUZ12	618786	AD	+
17q12	CCL11	600807	AD	-
17q12	LIG3	619780	AR	+
17q12	UNC45B	616279	AD	-
17q12		619178	AR	-
17q12	SLFN14	616913	AD	-
17q12	PEX12	614859	AR	-
17q12		266510	AR	-
17q12	GAS2L2	618449	AR	-
17q12	NEUROD2	618374	AD	+
17q12	ERBB2	619465	AR	+
17q12-q21.1	IKZF3	619437	AD	+
17q21.1	THRA	614450	AD	+
17q21.2	CDC6	613805	AR	+
17q21.2	SMARCE1	607174	AD	+
17q21.2		616938	AD	+
17q21.2	KLHL10	615081	AD	-
17q21.2	CNP	619071	AR	+
17q21.2	STAT5B	245590	AR	+
17q21.2		618985	AD	+
17q21.2	ATP6V0A1	619970	AD	+
17q21.2		619971	AR	+
17q21.2	NAGLU	616491	AD	+
17q21.2		252920	AR	+
17q21.2	COASY	615643	AR	+
17q21.2		618266	AR	+
17q21.2	PSMC3IP	614324	AR	+
17q21.2	TUBG1	615412	AD	+
17q21.2	CNTNAP1	618186	AR	+
17q21.2		616286	AR	+
17q21.31	RPL27	617408	AD	+
17q21.31	BRCA1	604370	AD	-
17q21.31		617883	AR	-
17q21.31	MEOX1	214300	AR	-
17q21.31	NAGS	237310	AR	+
17q21.31	G6PC3	612541	AR	+
17q21.31		612541	AR	+
17q21.31	UBTF	617672	AD	+
17q21.31		185020	AD	-
17q21.31		179800	AD	-
17q21.31		611590	AR	-
17q21.31		166900	AD	-
17q21.31		612653	AD	-
17q21.31	ITGA2B	187800	AD	-
17q21.31		273800	AR	-
17q21.31	EFTUD2	610536	AD	+
17q21.32	GOSR2	614018	AR	+
17q21.32		620166	AR	+
17q21.32	MYL4	617280	AD	-
17q21.32	TBX21	619630	AR	+
17q21.32		208550	AR	+
17q21.32		208550	AR	+
17q21.32	SP6	620104	AD	-
17q21.32	PNPO	610090	AR	+
17q21.32	SNF8	620783	AR	+
17q21.33	SPOP	618828	AD	+
17q21.33		618829	AD	+
17q21.33	DLX4	616788	AD	+
17q21.33	DLX3	104510	AD	+
17q21.33		190320	AD	+
17q21.33	CACNA1G	616795	AD	+
17q21.33		618087	AD	+
17q22	DGKE	615008	AR	+
17q22		615008	AR	+
17q22	MRPS23	618952	AR	+
17q22	VEZF1	620247	AD	+
17q22	EPX	261500	AR	-
17q22	MKS1	615990	AR	+
17q22		617121	AR	+
17q22		249000	AR	+
17q22	RNF43	617108	AD	-
17q22	TEX14	617707	AR	+
17q22		613390	AR	+
17q22	TRIM37	253250	AR	+
17q22	SMG8	619268	AR	-
17q23.1	CLTC	617854	AD	+
17q23.1	PTRH2	616263	AR	-
17q23.2	BCAS3	619641	AR	+
17q23.2	TBX4	601360	AR	+
17q23.2		147891	AD	+
17q23.2	BRIP1	114480	AD	-
17q23.2	MED13	618009	AD	+
17q23.2	TLK2	618050	AD	+
17q23.2-q23.3	TANC2	618906	AD	-
17q23.3	STRADA	611087	AR	+
17q23.3	CCDC47	618268	AR	+
17q23.3	SMARCD2	617475	AR	+
17q23.3	SCN4A	620351	AR	-
17q23.3		620369	AR	-
17q23.3		170500	AD	-
17q23.3		613345	AD	-
17q23.3		614198	AR	-
17q23.3		608390	AD	-
17q23.3		168300	AD	-
17q23.3	POLG2	618528	AR	+
17q23.3		619425	AR	+
17q23.3		610131	AD	+
17q24.1		608615	AD	+
17q24.1	CEP112	619044	AR	-
17q24.2	PSMD12	617516	AD	+
17q24.2	BPTF	617755	AD	+
17q24.2	ARSG	618144	AR	+
17q24.3	KCNJ2	170390	AD	+
17q24.3		613980	AD	+
17q24.3		609622	AD	+
17q25.1	COG1	611209	AR	+
17q25.1	FDXR	617717	AR	+
17q25.1	USH1G	606943	AR	+
17q25.1	MRPS7	617872	AR	+
17q25.1	SLC25A19	607196	AR	+
17q25.1		613710	AR	+
17q25.1	WBP2	617639	AR	+
17q25.1	SRP68	620534	AR	+
17q25.1	EXOC7	619072	AR	+
17q25.1	FOXJ1	618699	AD	+
17q25.1	RHBDF2	148500	AD	-
17q25.3	TMC8	618231	AR	+
17q25.3	CANT1	251450	AR	+
17q25.3		617719	AR	+
17q25.3	CBX2	613080	AR	+
17q25.3	MRPL12	618951	AR	+
17q25.3	ARHGDIA	615244	AR	+
17q25.3	PCYT2	618770	AR	+
17q25.3	PYCR1	612940	AR	+
17q25.3		614438	AR	+
17q25.3	RAC3	618577	AD	+
17q25.3	CSNK1D	615224	AD	+
6p25.3	EXOC2	619306	AR	+
6p25.3	FOXC1	601631	AD	+
6p25.3		602482	AD	+
6p25.2	RIPK1	618852	AD	-
6p25.2		618108	AR	-
6p25.2	TUBB2A	615763	AD	+
6p25.2	TUBB2B	610031	AD	+
6p25.1	FARS2	614946	AR	+
6p25.1		617046	AR	+
6p24.3	BMP6	620121	AD	+
6p24.3	TFAP2A	113620	AD	+
6p24.2	MAK	614181	AR	+
6p24.1	EDN1	615706	AR	+
6p24.1		612798	AD	+
6p22.3	JARID2	620098	AD	+
6p22.3	DTNBP1	614076	AR	+
6p22.3	ATXN1	164400	AD	+
6p22.3	CAP2	620462	AR	+
6p22.3	TPMT	610460	AR	+
6p22.3	DCDC2	610212	AR	+
6p22.3		616217	AR	+
6p22.3		617394	AR	+
6p22.3	ALDH5A1	271980	AR	+
6p22.3	GMNN	616835	AD	+
6p22.2	HFE	235200	AR	+
6p21.31	LEMD2	212500	AR	-
6p21.31		619322	AD	-
6p21.31	HMGA1	125853	AD	+
6p21.31	RPS10	613308	AD	+
6p21.31	SCUBE3	619184	AR	+
6p21.31	FANCE	600901	AR	+
6p21.31	TULP1	613843	AR	-
6p21.31		600132	AR	-
6p21.31	ARMC12	620744	AR	-
6p21.31	LHFPL5	610265	AR	+
6p21.31	SLC26A8	606766	AD, AR	+
6p21.31	PNPLA1	615024	AR	-
6p21.2	PPIL1	619301	AR	+
6p21.1	TAF8	619972	AR	+
6p21.1	CNPY3	617929	AR	+
6p21.1	PPP2R5D	616355	AD	+
6p21.1	CUL7	273750	AR	+
6p21.1	POLR1C	616494	AR	+
6p21.1		248390	AR	+
6p21.1	POLH	278750	AR	+
6p21.1	GTPBP2	617988	AR	+
6p21.1	RSPH9	612650	AR	+
6p21.1	SLC35B2	620269	AR	+
6p21.1	AARS2	614096	AR	+
6p21.1		615889	AR	+
6p21.1	RUNX2	119600	AD	-
6p21.1		119600	AD	-
6p21.1		119600	AD	-
6p21.1		156510	AD	-
6p12.3	PLA2G7	614278	AR	+
6p12.3	TFAP2B	169100	AD	-
6p12.3		617035	AD	-
6p12.3-p12.2	PKHD1	263200	AR	-
6p12.1		230450	AR	+
6p12.1-p11.2	RAB23	201000	AR	+
6q12	EYS	602772	AR	-
6q13	KCNQ5	617601	AD	+
6q13	MTO1	614702	AR	+
6q13	SLC17A5	604369	AR	+
6q13		269920	AR	+
6q14.1	FILIP1	620775	AR	-
6q14.1	MYO6	606346	AD	+
6q14.1		606346	AD	+
6q14.1		607821	AR	+
6q14.1	IMPG1	616151	AD, AR	-
6q14.1		153870	AD	-
6q14.1	PHIP	617991	AD	+
6q14.1	LCA5	604537	AR	+
6q14.1	ELOVL4	614457	AR	+
6q14.1		133190	AD	+
6q14.1		600110	AD	+
6q14.1	PGM3	615816	AR	+
6q14.2	RIPPLY2	616566	AR	+
6q14.3	SNX14	616354	AR	+
6q14.3	ZNF292	619188	AD	+
6q15	RARS2	611523	AR	+
6q15	MAP3K7	157800	AD	+
6q15		617137	AD	+
6q16.1	NDUFAF4	618237	AR	+
6q16.1-q16.2	FBXL4	615471	AR	+
6q16.2	USP45	618513	AR	+
6q16.3	GRIK2	611092	AR	+
6q16.3		619580	AD	+
6q16.3	HACE1	616756	AR	+
6q21	BVES	616812	AR	+
6q21	POPDC3	618848	AR	-
6q21	ATG5	617584	AR	+
6q21	RTN4IP1	616732	AR	+
6q21	PDSS2	614652	AR	+
6q21	SOBP	613671	AR	+
6q21	SEC63	617004	AD	+
6q21	OSTM1	259720	AR	+
6q21	ARMC2	618433	AR	+
6q21	ZBTB24	614069	AR	+
6q21	FIG4	612691	AR	-
6q21		612577	AD	-
6q21		611228	AR	-
6q21		216340	AR	-
6q21	WASF1	618707	AD	+
6q21	CDC40	619302	AR	+
6q21	CDK19	618916	AD	+
6q21	TRAF3IP2	615527	AR	-
6q22.1	COL10A1	156500	AD	-
6q22.1	RSPH4A	612649	AR	-
6q22.1	RFX6	615710	AR	+
6q22.1	NUS1	617082	AR	+
6q22.1		617831	AD	+
6q22.31	MCM9	616185	AR	-
6q23.2	ARG1	207800	AR	-
6q23.3	PEX7	614879	AR	+
6q23.3		215100	AR	+
6q23.3		209950	AR	+
6q23.3		615978	AD	+
6q23.3	TNFAIP3	616744	AD	+
6q24.2	HIVEP2	616977	AD	+
6q24.2	PEX3	617370	AR	+
6q24.2		614882	AR	+
6q24.2	LTV1	620199	AR	+
6q24.2	STX11	603552	AR	+
6q24.3	EPM2A	254780	AR	+
6q24.3	GRM1	617691	AD	-
6q24.3		614831	AR	-
6q25.1	TAB2	614980	AD	+
6q25.3	ARID1B	135900	AD	+
6q25.3	SERAC1	614739	AR	+
6q25.3	GTF2H5	616395	AR	+
6q27	PSMB1	620038	AR	+
6q27	TBP	168600	AD	+
6q27		607136	AD	+

## Sheet:  CGI+ XLD-XLR phenotypes
Cytogenetic location	Gene/Locus MIM number	Gene	Phenotype MIM number	Inheritance		The data used in the presented results of Table 1.
Xp22.2	300808	GPR143	300814	XLR
Xp22.2	300056	HCCS	309801	XLD
Xp22.2	300609	MSL3	301032	XLD
Xp22.2	300202	TRAPPC2	313400	XLR
Xp22.2	300170	OFD1	300424	XLR
Xp22.2	300170	OFD1	300804	XLR
Xp22.2	300170	OFD1	311200	XLD
Xp22.2	300170	OFD1	300209	XLR
Xp22.2	300515	FANCB	300514	XLR
Xp22.2	311770	PIGA	300868	XLR
Xp22.2	311770	PIGA	301072	XLR
Xp22.2	300629	AP1S2	304340	XLR
Xp22.2-p22.13	300457	NHS	302350	XLD
Xp22.13	300203	CDKL5	300672	XLD
Xp22.13	300798	PHKA2	306000	XLR
Xp22.13	300798	PHKA2	306000	XLR
Xp22.12	300502	PDHA1	312170	XLD
Xp22.12	300075	RPS6KA3	303600	XLD
Xp22.12	300075	RPS6KA3	300844	XLD
Xp22.12	300294	MBTPS2	300918	XLR
Xp22.12	300294	MBTPS2	308205	XLR
Xp22.12	300294	MBTPS2	308800	XLR
Xp22.12	300294	MBTPS2	301014	XLR
Xp22.11	300105	SMS	309583	XLR
Xp22.11	300828	PTCHD1	300830	XLR
Xp22.11	300906	PDK3	300905	XLD
Xp22.11-p21.3	312040	POLA1	301220	XLR
Xp22.11-p21.3	312040	POLA1	301030	XLR
Xp21.3	300382	ARX	308350	XLR
Xp21.3	300382	ARX	300419	XLR
Xp21.3	300382	ARX	309510	XLR
Xp21.2	300473	NR0B1	300200	XLR
Xp21.2	300474	GK	307030	XLR
Xp21.2-p21.1	300377	DMD	300376	XLR
Xp21.2-p21.1	300377	DMD	310200	XLR
Xp11.4	312610	RPGR	304020	XLR
Xp11.4	312610	RPGR	300834	XLR
Xp11.4	300096	TSPAN7	300210	XLR
Xp11.4	300485	BCOR	300166	XLD
Xp11.4	300556	ATP6AP2	300911	XLR
Xp11.4	300556	ATP6AP2	301045	XLR
Xp11.4	300556	ATP6AP2	300423	XLR
Xp11.4	300072	USP9X	300919	XLR
Xp11.4	300072	USP9X	300968	XLD
Xp11.4	300160	DDX3X	300958	XLD, XLR
Xp11.4	300172	CASK	300422	XLR
Xp11.4	300172	CASK	300422	XLR
Xp11.3	300128	KDM6A	300867	XLD
Xp11.3	300368	SLC9A7	301024	XLR
Xp11.3	300403	NDUFB11	300952	XLD
Xp11.3	300080	RBM10	311900	XLR
Xp11.23	300499	FTSJ1	309549	XLR
Xp11.23	300651	PORCN	305600	XLD
Xp11.23	300205	EBP	302960	XLD
Xp11.23	300205	EBP	300960	XLR
Xp11.23	300272	HDAC6	300863	XLD
Xp11.23	300463	PQBP1	309500	XLR
Xp11.23	314375	SLC35A2	300896	XLD
Xp11.23	300713	OTUD5	301056	XLR
Xp11.23	300526	WDR45	300894	XLD
Xp11.23	300111	PRICKLE3	308905	XLD
Xp11.23	313475	SYP	300802	XLR
Xp11.23	300975	USP27X	300984	XLR
Xp11.23	300008	CLCN5	300009	XLR
Xp11.23	300008	CLCN5	300554	XLR
Xp11.23	300008	CLCN5	310468	XLR
Xp11.23	300008	CLCN5	308990	XLR
Xp11.22	314690	KDM5C	300534	XLR
Xp11.22	300040	SMC1A	300590	XLD
Xp11.22	300040	SMC1A	301044	XLD
Xp11.22	300256	HSD17B10	300438	XLD
Xp11.22	300358	WNK3	309610	XLR
Xp11.22	300546	FGD1	305400	XLR
Xp11.22	300546	FGD1	305400	XLR
Xp11.21	300264	UBQLN2	300857	XLD
Xq12	300964	LAS1L	309585	XLR
Xq12	309845	MSN	300988	XLR
Xq12	300127	OPHN1	300486	XLR
Xq13.1	300035	EFNB1	304110	XLD
Xq13.1	300451	EDA	305100	XLR
Xq13.1	300451	EDA	313500	XLD
Xq13.1	300139	IGBP1	300472	XLR
Xq13.1	300521	KIF4A	300923	XLR
Xq13.1	300521	KIF4A	313490	XLR
Xq13.1	300189	DLG3	300850	XLR
Xq13.1	300188	MED12	301068	XLD
Xq13.1	300188	MED12	309520	XLR
Xq13.1	300188	MED12	300895	XLR
Xq13.1	300188	MED12	305450	XLR
Xq13.1	300061	ZMYM3	301111	XLR
Xq13.1	313650	TAF1	314250	XLR
Xq13.1	313650	TAF1	300966	XLR
Xq13.1	300255	OGT	300997	XLR
Xq13.1	311870	PHKA1	300559	XLR
Xq13.3	300135	ABCB7	301310	XLR
Xq21.1	300032	ATRX	301040	XLD
Xq21.1	300032	ATRX	309580	XLR
Xq21.1	300715	MAGT1	301031	XLR
Xq21.1	300715	MAGT1	300853	XLR
Xq21.1	300011	ATP7A	309400	XLR
Xq21.1	300011	ATP7A	300489	XLR
Xq21.1	300011	ATP7A	304150	XLR
Xq21.1	311800	PGK1	300653	XLR
Xq21.1	300039	POU3F4	304400	XLR
Xq21.33	300108	DIAPH2	300511	XLD
Xq22.1	300907	CSTF2	301116	XLR
Xq22.1	300356	TIMM8A	304700	XLR
Xq22.1	300969	GPRASP2	301018	XLR
Xq22.3	300204	MID2	300928	XLR
Xq22.3	300904	IRS4	301035	XLR
Xq23	300157	ACSL4	300387	XLD
Xq23	300195	AMMECR1	300990	XLR
Xq23	300350	CHRDL1	309300	XLR
Xq23	300131	PLS3	300910	XLD
Xq24	300681	DOCK11	301109	XLR
Xq24	312180	UBE2A	300860	XLR
Xq24	300078	NDUFA1	301020	XLR
Xq24	300766	NKAP	301039	XLR
Xq24	309060	LAMP2	300257	XLD
Xq24	300304	CUL4B	300354	XLR
Xq24	300611	C1GALT1C1	301110	XLR
Xq25	300395	THOC2	300957	XLR
Xq25	300079	XIAP	300635	XLR
Xq25	300826	STAG2	301043	XLD, XLR
Xq26.1	300535	OCRL	300555	XLR
Xq26.1	300535	OCRL	309000	XLR
Xq26.1	300775	ELF4	301074	XLR
Xq26.2	300168	GPC4	301026	XLR
Xq26.2	300037	GPC3	312870	XLR
Xq26.2	300414	PHF6	301900	XLR
Xq26.2-q26.3	308000	HPRT1	300323	XLR
Xq26.2-q26.3	308000	HPRT1	300322	XLR
Xq26.3	300163	FHL1	300280	XLR
Xq26.3	300163	FHL1	300696	XLR
Xq26.3	300163	FHL1	300696	XLR
Xq26.3	300163	FHL1	300717	XLD
Xq26.3	300163	FHL1	300695	XLD
Xq26.3	300199	RBMX	309555	XLR
Xq26.3	300199	RBMX	300238	XLR
Xq26.3	300265	ZIC3	306955	XLR
Xq26.3	300265	ZIC3	306955	XLR
Xq26.3	300265	ZIC3	314390	XLR
Xq26.3-q27.1	300070	FGF13	301058	XLD, XLR
Xq26.3-q27.1	300070	FGF13	301095	XLR
Xq27.3	309550	FMR1	300624	XLD
Xq27.3	309550	FMR1	300623	XLD
Xq28	300806	AFF2	309548	XLR
Xq28	300823	IDS	309900	XLR
Xq28	300120	MAMLD1	300758	XLR
Xq28	300415	MTM1	310400	XLR
Xq28	300913	VMA21	310440	XLR
Xq28	300275	NSDHL	308050	XLD
Xq28	300275	NSDHL	300831	XLR
Xq28	300036	SLC6A8	300352	XLR
Xq28	300398	BCAP31	300475	XLR
Xq28	300371	ABCD1	300100	XLR
Xq28	300371	ABCD1	300100	XLR
Xq28	300090	SSR4	300934	XLR
Xq28	300013	NAA10	300855	XLD, XLR
Xq28	300019	HCFC1	309541	XLR
Xq28	300005	MECP2	300673	XLR
Xq28	300005	MECP2	300055	XLR
Xq28	300005	MECP2	300260	XLR
Xq28	300005	MECP2	312750	XLD
Xq28	300005	MECP2	312750	XLD
Xq28	300005	MECP2	312750	XLD
Xq28	300017	FLNA	300048	XLR
Xq28	300017	FLNA	305620	XLR
Xq28	300017	FLNA	300049	XLD
Xq28	300017	FLNA	300048	XLR
Xq28	300017	FLNA	309350	XLD
Xq28	300017	FLNA	311300	XLD
Xq28	300017	FLNA	304120	XLD
Xq28	300017	FLNA	300244	XLD
Xq28	300384	EMD	310300	XLR
Xq28	312173	RPL10	300998	XLR
Xq28	300197	ATP6AP1	300972	XLR
Xq28	300104	GDI1	300849	XLD
Xq28	300453	FAM50A	300261	XLR
Xq28	300060	LAGE3	301006	XLR
Xq28	300126	DKC1	301108	XLD
Xq28	300126	DKC1	305000	XLR
Xq28	300841	F8	306700	XLR
Xq28	300774	RAB39B	300271	XLR
Xq28	300774	RAB39B	311510	XLR

## Sheet: CGI- XLD-XLR phenotypes
Cytogenetic location	Gene/Locus MIM number	Gene	Phenotype MIM number	Inheritance		The data used in the presented results of Table 1.
Xp22.31	300747	STS	308100	XLR
Xp22.2	302910	CLCN4	300114	XLD
Xp22.2	300552	MID1	300000	XLR
Xp22.2	300391	AMELX	301200	XLD
Xp22.2	300365	TLR7	301051	XLR
Xp22.2	300365	TLR7	301080	XLD
Xp22.13	300839	RS1	312700	XLR
Xp22.12	300374	SH3KBP1	300310	XLR
Xp22.12	300226	SMPX	300066	XLD
Xp22.12	300226	SMPX	301075	XLR
Xp22.11	300550	PHEX	307800	XLD
Xp22.11	300980	KLHL15	300982	XLR
Xp22.11	300161	EIF2S3	300148	XLR
Xp21.3-p21.2	300206	IL1RAPL1	300143	XLR
Xp21.1-p11.4	300481	CYBB	306400	XLR
Xp21.1-p11.4	300481	CYBB	300645	XLR
Xp11.4	300278	NYX	310500	XLR
Xp11.3	309850	MAOA	300615	XLR
Xp11.3	309850	MAOA	300615	XLR
Xp11.3	300658	NDP	305390	XLD, XLR
Xp11.3	300658	NDP	310600	XLR
Xp11.3	314370	UBA1	301830	XLR
Xp11.23	300383	CFP	312060	XLR
Xp11.23	300392	WAS	300299	XLR
Xp11.23	300392	WAS	313900	XLR
Xp11.23	300392	WAS	313900	XLR
Xp11.23	300392	WAS	301000	XLR
Xp11.23	305371	GATA1	300835	XLR
Xp11.23	305371	GATA1	301083	XLR
Xp11.23	305371	GATA1	314050	XLR
Xp11.23	305371	GATA1	300367	XLR
Xp11.23	300110	CACNA1F	300476	XLR
Xp11.23	300859	CCDC22	300963	XLR
Xp11.23	300292	FOXP3	304790	XLR
Xp11.22	300522	IQSEC2	309530	XLD
Xp11.22	300560	PHF8	300263	XLR
Xp11.22	300945	TSR2	300946	XLR
Xp11.21	300470	MAGED2	300971	XLR
Xp11.21	301300	ALAS2	300751	XLR
Xq11.2	300897	ZC4H2	314580	XLR
Xq11.2	300897	ZC4H2	301041	XLD
Xq12	313700	AR	300068	XLR
Xq12	313700	AR	312300	XLR
Xq12	313700	AR	300633	XLR
Xq12	313700	AR	313200	XLR
Xq13.1	300311	TEX11	309120	XLR
Xq13.1	308380	IL2RG	312863	XLR
Xq13.1	308380	IL2RG	300400	XLR
Xq13.1	304040	GJB1	302800	XLD
Xq13.1	300269	HDAC8	300882	XLD
Xq21.1	300827	FGF16	309630	XLR
Xq21.1	300885	COX7B	300887	XLD
Xq21.1	300553	BRWD3	300659	XLR
Xq21.1	300603	POF1B	300604	XLR
Xq22.1	300300	BTK	300755	XLR
Xq22.1	300300	BTK	307200	XLR
Xq22.1	300610	HNRNPH2	300986	XLD
Xq22.2	300237	TCEAL1	301094	XLD
Xq22.2	300401	PLP1	312080	XLR
Xq22.2	300401	PLP1	312920	XLR
Xq22.3	300520	CLDN2	301060	XLR
Xq22.3	311850	PRPS1	301835	XLR
Xq22.3	311850	PRPS1	311070	XLR
Xq22.3	311850	PRPS1	300661	XLR
Xq22.3	311850	PRPS1	300661	XLR
Xq22.3	303631	COL4A6	300914	XLR
Xq22.3	303630	COL4A5	301050	XLD
Xq23	300142	PAK3	300558	XLR
Xq24	300298	UPF3B	300676	XLR
Xq24	300587	MCTS1	301115	XLR
Xq25	305915	GRIA3	300699	XLR
Xq25	300490	SH2D1A	308240	XLR
Xq26.1	300441	SASH3	301082	XLR
Xq26.1	300688	BCORL1	301029	XLR
Xq26.1	300169	AIFM1	300816	XLR
Xq26.1	300169	AIFM1	310490	XLR
Xq26.1	300169	AIFM1	300614	XLR
Xq26.1	300169	AIFM1	300232	XLR
Xq26.1	300137	IGSF1	300888	XLR
Xq26.2	300545	HS6ST2	301025	XLR
Xq26.3	300386	CD40LG	308230	XLR
Xq27.1	300746	F9	300807	XLR
Xq27.1	300746	F9	306900	XLR
Xq27.1	300746	F9	300807	XLR
Xq27.1	300516	ATP11C	301015	XLR
Xq28	301870	BGN	300106	XLR
Xq28	300014	ATP2B3	302500	XLR
Xq28	308840	L1CAM	304100	XLR
Xq28	308840	L1CAM	307000	XLR
Xq28	308840	L1CAM	303350	XLR
Xq28	300538	AVPR2	304800	XLR
Xq28	300538	AVPR2	300539	XLR
Xq28	300822	OPN1LW	303700	XLR
Xq28	300821	OPN1MW	303700	XLR
Xq28	300248	IKBKG	300291	XLR
Xq28	300248	IKBKG	300636	XLR
Xq28	300248	IKBKG	308300	XLD
Xq28	300138	CLIC2	300886	XLR
Xq28	300777	TMLHE	300872	XLR

[truncated: 2 more sheets: CGI+CGI- X-linked monoallelic, CGI+CGI- X-linked bi-allelic]
